# Supplementary material for: Empirical evaluation of the association between daily living skills of adults with autism and parental caregiver burden
Source: PLoS One. 2021 Jan 5;16(1):e0244844. doi: 10.1371/journal.pone.0244844 (PMC7785247; doi:10.1371/journal.pone.0244844)
Supplement: S1 Data — (XLS) [file pone.0244844.s008.xls]

## Sheet: Sheet1
age_parent	age_of_old_child_asd	gender_parent	gender_adult_child_asd	living_arr_child_asd	emp_status_adult_asd_child	ed_stat_child_asd	adlmean	iadlmean	total_children_household	children_with_anydis	totaladls	care_for_others	fin_bur_rev1	race	mar_stat	emp_stat_p	ed_lev_p	inc_p	caregiver_burden_composite	emotional_burden	developmental_burden	time_dependence_burden	caregiver_health	communication	behavior	social
>=60 years	59	Females	Female	Live independently with support	Unemployed	other	1	1	0	0	1	No	2.66667	White	Not Married	Not Employed	Bachelor degree	Less than $40,000	1.86667	1.6	1.2	2	Very Good	Communicates a wide variety of topics meaningfully (6)	Requires minimal prompting, direction, or redirection (4)	Socializes with family only (1)
50-59 years	25	Females	Male	Live with parents	Employed part time	other	1	3	1	1	1.90909	No	2	White	Not Married	Employed Part Time	Master degree or higher	More than $100,000	1.95	1	2.2	2.6	Very Good	Communicates limited range of topics meaningfully (5)	Requires minimal prompting, direction, or redirection (4)	Is not able to make friends (2)
50-59 years	24	Females	Female	Live with parents	Unemployed	other	1	2.6	3	1	1.72727	Yes	4.33333	Other	Not Married	Employed Full Time	Master degree or higher	$40,001 to $60,000	3.53333	2.2	4.8	2.8	Fair	Communicates a wide variety of topics meaningfully (6)	Requires minimal prompting, direction, or redirection (4)	Would like friendships, but has no friends (3)
>=60 years	21	Females	Female	Live with parents	High school/ post-secondary	attending public school (extended program)	2	3.6	2	1	2.72727	Yes	2.33333	White	Married/Cohabitating	Employed Full Time	Master degree or higher	More than $100,000	2.43333	1.4	2.6	3.4	Good	Communicates basic needs and wants (3)	Requires substantial prompting, direction, or redirection (3)	Socializes with family only (1)
50-59 years		Females	Female	Live with parents	Unable to work	attending public school (extended program)	1.5	3.2	1		2.27273	No	3.66667	White	Married/Cohabitating	Employed Full Time	Master degree or higher	$40,001 to $60,000	3.06667	1.4	3.2	4	Fair	Communicates limited range of topics meaningfully (5)	Requires minimal prompting, direction, or redirection (4)	Has a group of friends, goes out with others in the community (5)
50-59 years	24	Females	Male	Live with parents	Working with a job coach	attending vocational training program	1	2.4	1	1	1.63636	Yes	2.66667	Other	Not Married	Not Employed	Some college	$40,001 to $60,000	2.61667	1.8	3.8	2.2	Good	Communicates limited range of topics meaningfully (5)	Requires minimal prompting, direction, or redirection (4)	Socializes with family only (1)
>=60 years	32	Females	Male	Live with parents	Working with a job coach	other	1	1.5	1	1	1.2	Yes	3.33333	White	Not Married	Employed Full Time	Master degree or higher	More than $100,000	2.43333	1.2	3.4	1.8	Good	Communicates limited range of topics meaningfully (5)	Requires minimal prompting, direction, or redirection (4)	Has a group of friends, goes out with others in the community (5)
>=60 years	47	Females	Male	Live in a group home	Unable to work	other	1.83333	3.8		1	2.72727	Yes	4	White	Not Married	Not Employed	Master degree or higher	Prefer not to respond/Missing	3.25	2	3	4	Very Good	Very little meaningful communication (2)	Requires 24 hour supervision to manage behavior (1)	Is not able to make friends (2)
>=60 years	33	Females	Female	Live independently with support	Unemployed	other	1.16667	2.4	4	1	1.72727	No	3	White	Not Married	Not Employed	Bachelor degree	Prefer not to respond/Missing	3.35	2.8	4.4	3.2	Good	Communicates a wide variety of topics meaningfully (6)	Requires minimal prompting, direction, or redirection (4)	Is part of a social group (4)
50-59 years	18	Females	Male	Live with parents	Unemployed	attending vocational training program	1	2.2	1	2	1.54545	No	2	White	Not Married	Not Employed	Some college	Prefer not to respond/Missing	1.85	1.2	1	3.2	Good	Communicates limited range of topics meaningfully (5)	Requires minimal prompting, direction, or redirection (4)
50-59 years	21	Males	Male	Live with parents	High school/ post-secondary	attending public school (extended program)	1.83333	3	1	1	2.36364	No	3.66667	White	Married/Cohabitating	Employed Part Time	Master degree or higher	$40,001 to $60,000	3.51667	1.8	4.4	4.2	Good	Communicates a wide variety of topics meaningfully (6)	Requires substantial prompting, direction, or redirection (3)	Is part of a social group (4)
50-59 years		Females	Male	Live with parents	High school/ post-secondary	attending public school (extended program)	1.66667	2.8	4	1	2.18182	Yes	2.66667	White	Not Married	Employed Part Time	Bachelor degree	More than $100,000	2.16667	1.5	1	3.5	Excellent	Communicates needs and wants in some meaningful way (4)	Requires minimal prompting, direction, or redirection (4)	Socializes with family only (1)
>=60 years	23	Females	Male	Live in a group home	Working with a job coach	attending vocational training program	1.16667	2.4	0	1	1.72727	Yes	3.33333	White	Not Married	Not Employed	Master degree or higher	$60,001 to $100,000	2.88333	2	2.6	3.6	Good	Communicates limited range of topics meaningfully (5)	Requires substantial prompting, direction, or redirection (3)	Is part of a social group (4)
50-59 years	21	Females	Male	Live with parents	Unable to work	unable to attend educational program	1.33333	3.4	1	1	2.27273	No	3.66667	White	Not Married	Not Employed	Bachelor degree	$60,001 to $100,000	3.31667	2	3.6	4	Good	Very little meaningful communication (2)	Engages in self-injurious behavior/dangerous behavior (2)	Is not able to make friends (2)
50-59 years	20	Females	Male	Live with parents	High school/ post-secondary	attending public school (extended program)	1.66667	3.2	2	2	2.36364	Yes	3.33333	White	Not Married	Employed Part Time	Master degree or higher	More than $100,000	4.28333	4.2	5	4.6	Very Good	Very little meaningful communication (2)	Requires 24 hour supervision to manage behavior (1)	Is not able to make friends (2)
50-59 years	28	Females	Male	Live independently	Unemployed	other	1	1	0	2	1	No	3.66667	White	Married/Cohabitating	Employed Full Time	Master degree or higher	$60,001 to $100,000	2.61667	1.8	2.8	2.2	Good	Communicates a wide variety of topics meaningfully (6)	Requires minimal prompting, direction, or redirection (4)	Would like friendships, but has no friends (3)
50-59 years	22	Females	Male	Live with parents	Unable to work	other	1.33333	3	3	1	2.09091	No	2.33333	White	Not Married	Employed Full Time	Master degree or higher	Prefer not to respond/Missing	2.53333	2.2	2.4	3.2	Excellent	Communicates limited range of topics meaningfully (5)	Requires substantial prompting, direction, or redirection (3)	Socializes with family only (1)
50-59 years	20	Males	Male	Live with parents	Working with a job coach	attending public school (extended program)	1.16667	2.4	5	2	1.72727	No	3	White	Not Married	Employed Full Time	Bachelor degree	Prefer not to respond/Missing	2.3	1	2.6	2.6	Good	Communicates a wide variety of topics meaningfully (6)	Requires minimal prompting, direction, or redirection (4)	Has a group of friends, goes out with others in the community (5)
>=60 years	24	Females	Male	Live with parents	Employed part time	other	1.33333	2.6	2	1	1.90909	Yes	3	White	Not Married	Employed Part Time	Master degree or higher	Prefer not to respond/Missing	2.625	1.5	3	3	Excellent	Communicates a wide variety of topics meaningfully (6)	Requires substantial prompting, direction, or redirection (3)	Is part of a social group (4)
50-59 years	19	Females	Male	Live with parents	High school/ post-secondary	attending public school (extended program)	1.33333	2.2	4	2	1.72727	No	2.66667	White	Not Married	Employed Full Time	Some college	More than $100,000	1.61667	1	1	1.8	Excellent	Communicates limited range of topics meaningfully (5)	Requires minimal prompting, direction, or redirection (4)	Would like friendships, but has no friends (3)
50-59 years	19.5	Females	Female	Live with parents	Unable to work	other	1.33333	1.75	2	1	1.5	Yes	4	White	Not Married	Employed Full Time	Master degree or higher	More than $100,000	3.75	2.8	4.8	3.4	Fair	Communicates limited range of topics meaningfully (5)	Requires minimal prompting, direction, or redirection (4)	Has a group of friends, goes out with others in the community (5)
50-59 years	30	Females	Male	Live in a group home	Working with a job coach	other	3.66667	3.6	0	0	3.63636	No	2.33333	White	Not Married	Not Employed	Some college	More than $100,000	2.08333	1	1	4	Good	Communicates needs and wants in some meaningful way (4)	Requires substantial prompting, direction, or redirection (3)	Socializes with family only (1)
50-59 years	24	Females	Female	Live with parents	Employed part time	other	1	1.4	2	1	1.18182	No	3.33333	White	Not Married	Employed Full Time	Some college	More than $100,000	2.68333	1.8	3.4	2.2	Good	Communicates limited range of topics meaningfully (5)	Requires minimal prompting, direction, or redirection (4)	Is part of a social group (4)
50-59 years	22	Females	Male	Live with parents	High school/ post-secondary	attending comm college	1.16667	1.8	4	2	1.45455	No	3	White	Not Married	Employed Part Time	Master degree or higher	More than $100,000	2.55	2	2.4	2.8	Good	Communicates a wide variety of topics meaningfully (6)	Requires minimal prompting, direction, or redirection (4)	Is part of a social group (4)
>=60 years	30	Males	Male	Live with parents	Unable to work	other	1.5	3.2	1	0	2.27273	No	3	White	Married/Cohabitating	Employed Part Time	Some college	Less than $40,000	2.8	2.6	3	2.6	Poor	Communicates a wide variety of topics meaningfully (6)	Requires minimal prompting, direction, or redirection (4)	Would like friendships, but has no friends (3)
50-59 years	27	Females	Male	Live with parents	Unemployed	unable to attend educational program	1	2.2	2	2	1.54545	Yes	3.66667	White	Not Married	Not Employed	Bachelor degree	Prefer not to respond/Missing	2.84167	1.6	3.6	2.5	Very Good	Communicates limited range of topics meaningfully (5)	Requires minimal prompting, direction, or redirection (4)	Is part of a social group (4)
50-59 years	20	Females	Male	Other	Employed part time	attending univ or college	1	1.4	0	1	1.18182	Yes	3	White	Not Married	Not Employed	Bachelor degree	More than $100,000	2	1.2	2.2	1.6	Very Good	Communicates a wide variety of topics meaningfully (6)	Typical, age appropriate adult behavior (5)	Has a group of friends, goes out with others in the community (5)
50-59 years	21	Females	Female	Live in a group home	Unable to work	attending comm college	1	2.2	2	2	1.54545	Yes	3.33333	White	Not Married	Not Employed	Bachelor degree	More than $100,000	2.63333	2	3	2.2	Fair	Communicates a wide variety of topics meaningfully (6)	Requires substantial prompting, direction, or redirection (3)	Has a group of friends, goes out with others in the community (5)
50-59 years	30	Females	Male	Live independently	Employed full time	other	1	1	1	1	1	No	2.33333	White	Not Married	Employed Full Time	Bachelor degree	More than $100,000	1.48333	1	1.2	1.4	Excellent	Communicates a wide variety of topics meaningfully (6)	Requires minimal prompting, direction, or redirection (4)	Is part of a social group (4)
>=60 years	20	Females	Female	Live with parents	High school/ post-secondary	attending public school (extended program)	1.5	3.2	1	2	2.27273	No	4	White	Not Married	Employed Full Time	Some college	$60,001 to $100,000	4.2	3	4.8	5	Very Good	Communicates limited range of topics meaningfully (5)	Requires substantial prompting, direction, or redirection (3)	Would like friendships, but has no friends (3)
50-59 years	20	Females	Male	Live with parents	Other	attending public school (extended program)	1	3.8	1	1	2.27273	No	3	Other	Not Married	Employed Part Time	Master degree or higher	$60,001 to $100,000	2.7	1.4	1.8	4.6	Good	Very little meaningful communication (2)	Requires substantial prompting, direction, or redirection (3)	Socializes with family only (1)
50-59 years	19	Males	Male	Live with parents	College	attending comm college	1	2.4	1	1	1.63636	No	3.33333	White	Married/Cohabitating	Employed Full Time	Master degree or higher	More than $100,000	1.88333	1	1.2	2	Very Good	Communicates a wide variety of topics meaningfully (6)	Requires minimal prompting, direction, or redirection (4)	Is part of a social group (4)
50-59 years	22	Females	Male	Live with parents	Employed part time	other	1.16667	2.4	1	1	1.72727	Yes	3.33333	White	Not Married	Employed Part Time	Some college	Less than $40,000	2.78333	2	2.4	3.4	Good	Communicates limited range of topics meaningfully (5)	Requires minimal prompting, direction, or redirection (4)	Has a group of friends, goes out with others in the community (5)
>=60 years	32	Females	Male	Live with parents	Working with a job coach	other	1	3	3	2	1.90909	No	3	White	Not Married	Not Employed	Master degree or higher	Prefer not to respond/Missing	2.35	1.2	2.6	2.6	Very Good	Communicates limited range of topics meaningfully (5)	Requires substantial prompting, direction, or redirection (3)	Would like friendships, but has no friends (3)
>=60 years	33	Males	Female	Live independently	College	attending univ or college	1	1	0	2	1	No	3.33333	White	Not Married	Not Employed	Bachelor degree	Prefer not to respond/Missing	1.73333	1.4	1	1.2	Very Good	Communicates a wide variety of topics meaningfully (6)	Requires minimal prompting, direction, or redirection (4)	Has a group of friends, goes out with others in the community (5)
>=60 years			Male	Live independently with support	Working with a job coach	attending univ or college	1.16667	1.6	0	0	1.36364	No	3.66667	White	Not Married	Not Employed	Master degree or higher	$60,001 to $100,000	3.31667	2.4	3.8	3.4	Very Good	Communicates a wide variety of topics meaningfully (6)	Requires minimal prompting, direction, or redirection (4)	Would like friendships, but has no friends (3)
50-59 years	29	Females	Male	Live independently with support	Working with a job coach	other	1.33333	3	0	1	2.09091	No	3	White	Not Married	Employed Full Time	Some college	More than $100,000	2	1	1	3	Very Good	Communicates needs and wants in some meaningful way (4)	Requires 24 hour supervision to manage behavior (1)	Is part of a social group (4)
>=60 years		Females	Female	Live with parents	Unable to work	attending public school (extended program)	1.66667	2.8	2	3	2.18182	Yes	2.66667	White	Married/Cohabitating	Employed Full Time	Master degree or higher	$60,001 to $100,000	2.71667	1.6	3.2	3.4	Very Good	Communicates a wide variety of topics meaningfully (6)	Requires substantial prompting, direction, or redirection (3)	Is part of a social group (4)
>=60 years	46	Males	Male	Live independently	Unemployed	other	1	1			1	No	2.33333	White	Not Married	Not Employed	Master degree or higher	More than $100,000	1.83333	1.2	2.2	1.6	Very Good	Communicates a wide variety of topics meaningfully (6)	Requires minimal prompting, direction, or redirection (4)	Has a group of friends, goes out with others in the community (5)
50-59 years	31	Females	Male	Live independently	Employed full time	other	1	1	2	1	1	No	3	White	Not Married	Employed Part Time	Master degree or higher	Prefer not to respond/Missing	1.9	1.4	1.6	1.6	Excellent	Communicates limited range of topics meaningfully (5)	Requires minimal prompting, direction, or redirection (4)	Socializes with family only (1)
>=60 years	37	Females	Male	Live with parents	Unemployed	other	1	2	2	2	1.45455	Yes	3	White	Not Married	Employed Full Time	Master degree or higher	Prefer not to respond/Missing	3.05	3	3.8	2.4	Excellent	Communicates limited range of topics meaningfully (5)	Requires minimal prompting, direction, or redirection (4)	Would like friendships, but has no friends (3)
50-59 years	22	Females	Male	Live with parents	College	attending univ or college	1	1.8	2	1	1.36364		3.33333	Other	Not Married	Employed Part Time	Bachelor degree	$60,001 to $100,000	2.43333	1.2	3	2.2	Very Good	Communicates a wide variety of topics meaningfully (6)	Typical, age appropriate adult behavior (5)	Socializes with family only (1)
50-59 years	20	Females	Male	Live with parents	High school/ post-secondary	attending public school (extended program)	1.66667	3.4	1	1	2.45455	No	3.33333	White	Not Married	Not Employed	Master degree or higher	More than $100,000	2.03333	1	1	2.8	Fair	Communicates limited range of topics meaningfully (5)	Requires minimal prompting, direction, or redirection (4)	Is part of a social group (4)
50-59 years	20	Females	Male	Live with parents	Working with a job coach	unable to attend educational program	1.16667	2.5	1	1	1.7	No	3	White	Not Married	Employed Full Time	Master degree or higher	Prefer not to respond/Missing	3	2.2	3.2	3.6	Very Good	Communicates limited range of topics meaningfully (5)	Requires substantial prompting, direction, or redirection (3)	Socializes with family only (1)
50-59 years	20	Females	Male	Live with parents	High school/ post-secondary	attending public school (extended program)	1.33333	3	2	1	2	No	1	White	Not Married	Not Employed	Bachelor degree	More than $100,000	1.15	1.4	1.2	1	Excellent	Communicates basic needs and wants (3)	Requires minimal prompting, direction, or redirection (4)	Socializes with family only (1)
>=60 years	32	Females	Female	Live with parents	Unable to work	other	3	4	3	3	3.45455	No	3.33333	White	Not Married	Not Employed	Some college	Prefer not to respond/Missing	3.58333	1.4	4.8	4.8	Fair	Communicates basic needs and wants (3)	Requires minimal prompting, direction, or redirection (4)	Socializes with family only (1)
>=60 years	24	Males	Male	Live with parents	Employed part time	attending univ or college	1	1.2	1	1	1.09091	No	3.33333	White	Not Married	Not Employed	Bachelor degree	$40,001 to $60,000	2.53333	1.8	3	2	Fair	Communicates a wide variety of topics meaningfully (6)	Requires substantial prompting, direction, or redirection (3)	Would like friendships, but has no friends (3)
50-59 years	27	Females	Male	Live with parents	Employed in a sheltered workshop	other	1.66667	2.8	2		2.18182	No	3.66667	White	Not Married	Employed Full Time	Bachelor degree	More than $100,000	3.41667	2.6	4	3.4	Very Good	Communicates limited range of topics meaningfully (5)	Requires substantial prompting, direction, or redirection (3)	Has a group of friends, goes out with others in the community (5)
50-59 years	24	Females	Male	Live independently with support	Employed part time	other	1.16667	2.2	0	1	1.63636	No	3.33333	White	Not Married	Employed Full Time	Master degree or higher	More than $100,000	2.78333	2	3	2.8	Good	Communicates a wide variety of topics meaningfully (6)	Requires substantial prompting, direction, or redirection (3)	Would like friendships, but has no friends (3)
50-59 years	22	Females	Male	Live with parents		attending public school (extended program)	2.16667	3.4	2	1	2.72727	Yes	3.66667	White	Not Married	Employed Full Time	Some college	$60,001 to $100,000	3.11667	1.2	4	3.6	Very Good	Communicates basic needs and wants (3)	Engages in self-injurious behavior/dangerous behavior (2)	Socializes with family only (1)
50-59 years	21	Males	Female	Live with parents	Employed part time	attending comm college	1	1.5	2	1	1.2	No	2	White	Not Married	Employed Full Time	Bachelor degree	More than $100,000	1.55	1	1.2	2	Excellent	Communicates a wide variety of topics meaningfully (6)	Requires minimal prompting, direction, or redirection (4)	Would like friendships, but has no friends (3)
>=60 years	26	Females	Male	Live independently	Employed full time	other	1	1.2	0	1	1.09091	No	3.33333	White	Married/Cohabitating	Not Employed	Some college	Less than $40,000	1.58333	1	1	1	Very Good	Communicates a wide variety of topics meaningfully (6)	Requires minimal prompting, direction, or redirection (4)	Is part of a social group (4)
>=60 years		Females	Male	Live independently	Employed part time	other	1	1	0	2	1	No	2.33333	White	Not Married	Employed Part Time	Master degree or higher	Prefer not to respond/Missing	1.33333	1	1	1	Good	Communicates a wide variety of topics meaningfully (6)	Typical, age appropriate adult behavior (5)	Is part of a social group (4)
50-59 years	24	Males	Male	Live with parents	Working with a job coach	unable to attend educational program	2.5	3.2	1		2.81818	No	3.33333	White	Married/Cohabitating	Employed Part Time	Master degree or higher	$60,001 to $100,000	2.83333	1.2	2.2	4.6	Good	Communicates basic needs and wants (3)	Requires 24 hour supervision to manage behavior (1)	Socializes with family only (1)
50-59 years	20	Females	Male	Live with parents	Unemployed	attending comm college	1	1.4	1	2	1.18182	No	3.66667	White	Not Married	Employed Part Time	Master degree or higher	More than $100,000	3.46667	2.6	4	3.6	Fair	Communicates limited range of topics meaningfully (5)	Requires minimal prompting, direction, or redirection (4)	Would like friendships, but has no friends (3)
>=60 years	32	Males	Female	Live independently with support	Employed part time	other	1	1.8	1	1	1.36364	No	2	White	Not Married	Not Employed	Master degree or higher	$60,001 to $100,000	1.8	1.4	2.2	1.6	Very Good	Communicates a wide variety of topics meaningfully (6)	Requires minimal prompting, direction, or redirection (4)	Has a group of friends, goes out with others in the community (5)
50-59 years	19	Females	Female	Other	Unable to work	attending public school (extended program)	2.33333	3.8	3	1	3	No	3.33333	Other	Married/Cohabitating	Employed Part Time	Some college	Less than $40,000	3.58333	1.8	4.4	4.8	Excellent	Communicates limited range of topics meaningfully (5)	Requires 24 hour supervision to manage behavior (1)	Socializes with family only (1)
50-59 years	23	Males	Male	Live with parents	Unemployed	attending univ or college	1	1.2	0	0	1.09091	No	3.33333	White	Not Married	Employed Full Time	Bachelor degree	More than $100,000	2.08333	1	1.8	2.2	Very Good	Communicates limited range of topics meaningfully (5)	Requires minimal prompting, direction, or redirection (4)	Has a group of friends, goes out with others in the community (5)
50-59 years	21	Females	Male	Live with parents	College	attending comm college	1.16667	2	1	1	1.54545	No	3.33333	White	Not Married	Not Employed	Less than high school	$40,001 to $60,000	2.53333	1.6	3.2	2	Fair	Communicates a wide variety of topics meaningfully (6)	Requires minimal prompting, direction, or redirection (4)	Is part of a social group (4)
>=60 years	34	Females	Male	Live with parents	Unable to work	attending comm college	1	1	1	1	1	No	4	White	Not Married	Not Employed	Master degree or higher	$60,001 to $100,000	2.85	2.2	3.8	1.4	Excellent	Communicates limited range of topics meaningfully (5)	Requires substantial prompting, direction, or redirection (3)	Socializes with family only (1)
>=60 years	41	Females	Male	Live with parents	College	attending univ or college	1	2.2	2	1	1.54545	No	2.66667	White	Not Married	Not Employed	Master degree or higher	$60,001 to $100,000	2.36667	2	2.6	2.2	Excellent	Communicates a wide variety of topics meaningfully (6)	Requires minimal prompting, direction, or redirection (4)	Would like friendships, but has no friends (3)
50-59 years	22	Females	Female	Live with parents	Working with a job coach	attending public school (extended program)	2.33333	3.6	2	0	2.90909	Yes	3.66667	White	Not Married	Not Employed	Bachelor degree	Prefer not to respond/Missing	3.41667	2	4.2	3.8	Very Good	Communicates limited range of topics meaningfully (5)	Requires substantial prompting, direction, or redirection (3)	Is part of a social group (4)
>=60 years	21	Males	Male	Live independently with support	Unemployed	unable to attend educational program	1.16667	2.2	0	1	1.63636	No	1	White	Not Married	Not Employed	Bachelor degree	$60,001 to $100,000	2.3	2	4	2.2		Communicates needs and wants in some meaningful way (4)	Requires substantial prompting, direction, or redirection (3)	Has a group of friends, goes out with others in the community (5)
50-59 years		Females	Male	Live independently with support	Employed part time	attending vocational training program	1	2.5	1	1	1.6		3.33333	White	Not Married	Not Employed	Master degree or higher	More than $100,000	2.43333	2	2.2	2.2	Very Good	Communicates a wide variety of topics meaningfully (6)	Requires minimal prompting, direction, or redirection (4)	Is part of a social group (4)
>=60 years	21	Females	Female	Live with parents	Working with a job coach	attending comm college	1	1.4	1	1	1.18182	No	2.33333	White	Not Married	Not Employed	Master degree or higher	Prefer not to respond/Missing	2.13333	1.2	3.6	1.4	Excellent	Communicates a wide variety of topics meaningfully (6)	Requires minimal prompting, direction, or redirection (4)	Is part of a social group (4)
50-59 years	24	Females	Male	Live with parents	Employed part time	other	1.5	3.2	1	0	2.27273	No	2.66667	White	Not Married	Employed Part Time	Some college	$60,001 to $100,000	2.46667	1	2.8	3.4	Good	Communicates needs and wants in some meaningful way (4)	Requires minimal prompting, direction, or redirection (4)	Is part of a social group (4)
50-59 years	23	Females	Male	Live independently	Working with a job coach	other	1	1.6	2	1	1.27273	Yes	2.33333	Other	Not Married	Not Employed	Bachelor degree	More than $100,000	2.58333	3.4	3.2	1.4	Very Good	Communicates a wide variety of topics meaningfully (6)	Requires minimal prompting, direction, or redirection (4)	Socializes with family only (1)
50-59 years	27	Females	Male	Live with parents	Employed full time	other	1	1.2	1	1	1.09091	No	3	White	Not Married	Employed Part Time	Bachelor degree	More than $100,000	2.3	2	2.4	1.8	Very Good	Communicates a wide variety of topics meaningfully (6)	Typical, age appropriate adult behavior (5)	Has a group of friends, goes out with others in the community (5)
50-59 years	18	Females	Male	Live with parents	Employed part time	attending public school (extended program)	1	1.2	2	2	1.09091	Yes	3	White	Married/Cohabitating	Not Employed	Some college	Less than $40,000	2.25	2	2.6	1.4	Good	Communicates limited range of topics meaningfully (5)	Requires minimal prompting, direction, or redirection (4)	Socializes with family only (1)
>=60 years	44	Females	Male	Live independently with support	Employed part time	other	1	1		1	1	No	4	White	Not Married	Not Employed	Some college	Prefer not to respond/Missing	2.5	1.2	2.6	2.2	Good	Communicates limited range of topics meaningfully (5)	Requires minimal prompting, direction, or redirection (4)	Would like friendships, but has no friends (3)
>=60 years	21	Females	Male	Live with parents	Unable to work	attending public school (extended program)	3.83333	4	2	4	3.90909	Yes	3.33333	Other	Married/Cohabitating	Employed Part Time	Bachelor degree	Less than $40,000	2.68333	1.2	2.2	4	Fair	Very little meaningful communication (2)	Requires substantial prompting, direction, or redirection (3)	Socializes with family only (1)
>=60 years	31		Male	Live with parents	Employed full time	other	1	1.8	1	1	1.36364	Yes	3.66667	White	Not Married	Employed Full Time	Bachelor degree	More than $100,000	2.85417	1.4	3.6	2.75	Good	Communicates a wide variety of topics meaningfully (6)	Requires substantial prompting, direction, or redirection (3)	Is part of a social group (4)
50-59 years	18	Females	Male	Live with parents	Unable to work	other	1.33333	3.4	1	2	2.27273	No	3.33333	White	Not Married	Employed Part Time	Bachelor degree	More than $100,000	2.83333	2.2	2.6	3.2	Good	Communicates limited range of topics meaningfully (5)	Requires substantial prompting, direction, or redirection (3)	Is part of a social group (4)
50-59 years	29	Females	Female	Live with parents	Working with a job coach	unable to attend educational program	3	3.8	1		3.36364	Yes	3.66667	White	Not Married	Employed Part Time	Some college	$60,001 to $100,000	3.36667	1.8	4.2	3.8	Fair	Communicates basic needs and wants (3)	Requires substantial prompting, direction, or redirection (3)	Would like friendships, but has no friends (3)
50-59 years	20	Females	Male	Live with parents	High school/ post-secondary		1.5	3	2		2.18182	No	3	White	Not Married	Employed Part Time	Bachelor degree	More than $100,000	2.15	1.6	1.6	2.4	Very Good	Communicates basic needs and wants (3)	Requires minimal prompting, direction, or redirection (4)	Is part of a social group (4)
50-59 years	26	Females	Male	Live independently with support	College	attending univ or college	1.33333	2	4	1	1.63636	Yes	4	White	Not Married	Employed Full Time	Some college	Less than $40,000	3.9	4.2	4.4	3	Good	Communicates a wide variety of topics meaningfully (6)	Engages in self-injurious behavior/dangerous behavior (2)	Would like friendships, but has no friends (3)
>=60 years	25	Females	Female	Live with parents	Unable to work	unable to attend educational program	1.16667	2.8	1	1	1.90909	No	2.66667	White	Not Married	Employed Full Time	Master degree or higher	$60,001 to $100,000	2.36667	1.4	2.6	2.8	Good	Communicates needs and wants in some meaningful way (4)	Engages in self-injurious behavior/dangerous behavior (2)	Is not able to make friends (2)
>=60 years	36	Females	Male	Live independently	Unemployed	other	1	1	0	1	1	No	3	White	Not Married	Not Employed	Master degree or higher	$60,001 to $100,000	1.85	1.4	1.6	1.4	Excellent	Communicates a wide variety of topics meaningfully (6)	Requires minimal prompting, direction, or redirection (4)	Is part of a social group (4)
>=60 years	24	Females	Male	Live independently with support	Unable to work	other	1.5	2.6	0	1	2	No	3.33333	White	Married/Cohabitating	Not Employed	Master degree or higher	$40,001 to $60,000	2.73333	1	3.2	3.4	Very Good	Communicates needs and wants in some meaningful way (4)	Requires substantial prompting, direction, or redirection (3)	Would like friendships, but has no friends (3)
50-59 years	21	Females	Male	Live independently with support	College	attending univ or college	1.33333	1.6	2	2	1.45455	Yes	3.33333	White	Not Married	Self Employed	Master degree or higher	More than $100,000	2.03333	1	1	2.8	Good	Communicates a wide variety of topics meaningfully (6)	Requires minimal prompting, direction, or redirection (4)	Is part of a social group (4)
50-59 years	24	Females	Male	Live with parents	Unable to work	attending public school (extended program)	2.33333	4	3	2	3.09091	Yes	3.33333	White	Married/Cohabitating	Employed Full Time	Some college	$60,001 to $100,000	3.33333	1.6	3.8	4.6	Fair	Communicates basic needs and wants (3)	Engages in self-injurious behavior/dangerous behavior (2)	Socializes with family only (1)
50-59 years	19	Females	Male	Live with parents	High school/ post-secondary	attending public school (extended program)	1	3.2	2	0	2	No	3	White	Not Married	Employed Part Time	Bachelor degree	More than $100,000	2	1.2	1.2	2.6	Very Good	Communicates limited range of topics meaningfully (5)	Requires minimal prompting, direction, or redirection (4)	Would like friendships, but has no friends (3)
50-59 years	22	Males	Male	Live with parents	Employed in a sheltered workshop	attending public school (extended program)	1.33333	2.6	2	1	1.90909	No	3.66667	Other	Married/Cohabitating	Employed Full Time	Bachelor degree	$40,001 to $60,000	3.11667	2.4	3.2	3.2		Communicates limited range of topics meaningfully (5)	Requires minimal prompting, direction, or redirection (4)	Would like friendships, but has no friends (3)
50-59 years	21	Females	Male	Live with parents	High school/ post-secondary	attending public school (extended program)	1.5	2.8	2	2	2.09091	Yes	3	White	Not Married	Employed Full Time	Bachelor degree	Prefer not to respond/Missing	3.5	2.8	3.4	4.8	Excellent	Communicates basic needs and wants (3)	Requires substantial prompting, direction, or redirection (3)	Has a group of friends, goes out with others in the community (5)
50-59 years	23	Females	Male	Live with parents	Unable to work	other	1.16667	3	2	1	2	Yes	3.66667	White	Married/Cohabitating	Employed Full Time	Master degree or higher	Prefer not to respond/Missing	2.66667	1.4	2.8	2.8	Fair	Communicates needs and wants in some meaningful way (4)	Requires substantial prompting, direction, or redirection (3)	Is part of a social group (4)
>=60 years		Females	Female	Live with parents	Employed part time	other	1	2.6	1	1	1.72727	No	2.66667	White	Married/Cohabitating	Not Employed	Master degree or higher	$40,001 to $60,000	2.11667	1.4	1.4	3	Excellent	Communicates limited range of topics meaningfully (5)	Requires substantial prompting, direction, or redirection (3)	Is part of a social group (4)
50-59 years	19	Females	Male	Live with parents	High school/ post-secondary	attending public school (extended program)	2.33333	3.6	2	1	2.90909	Yes	3.33333	White	Not Married	Employed Full Time	Master degree or higher	$60,001 to $100,000	3.28333	1.6	3.6	4.6	Very Good	Communicates limited range of topics meaningfully (5)	Requires substantial prompting, direction, or redirection (3)	Would like friendships, but has no friends (3)
50-59 years	23	Males	Male	Live with parents	High school/ post-secondary	attending public school (extended program)	3.16667	3.8	4	1	3.45455	No	3.33333	White	Not Married	Employed Full Time	Master degree or higher	More than $100,000	2.73333	1	2.6	4	Very Good	Communicates needs and wants in some meaningful way (4)	Requires substantial prompting, direction, or redirection (3)	Socializes with family only (1)
50-59 years	22	Males	Female	Live independently with support	Employed in a sheltered workshop	attending vocational training program	1.16667	2.4	3	0	1.72727	No	3.66667	White	Not Married	Employed Full Time	Master degree or higher	$60,001 to $100,000	2.76667	1.4	3.2	2.8	Very Good	Communicates a wide variety of topics meaningfully (6)	Requires minimal prompting, direction, or redirection (4)	Would like friendships, but has no friends (3)
50-59 years	23	Females	Male	Live with parents	Unemployed	other	3.33333	4	2	2	3.63636	Yes	3.66667	White	Not Married	Not Employed	Bachelor degree	$60,001 to $100,000	4.06667	3	4.8	4.8	Fair	Communicates a wide variety of topics meaningfully (6)	Requires minimal prompting, direction, or redirection (4)	Is part of a social group (4)
50-59 years	28	Males	Male	Live with parents	Employed part time	other	1	1.6	3	1	1.27273	Yes	2.66667	White	Not Married	Employed Full Time	Bachelor degree	More than $100,000	2.21667	1.8	2.8	1.6	Excellent	Communicates limited range of topics meaningfully (5)	Requires minimal prompting, direction, or redirection (4)	Is part of a social group (4)
>=60 years	37	Females	Male	Live independently with support	Unable to work	other	1.16667	1.6	1		1.36364	Yes	3.66667	White	Not Married	Employed Full Time	Some college	$60,001 to $100,000	2.46667	1.2	2.2	2.8	Very Good	Communicates a wide variety of topics meaningfully (6)	Requires minimal prompting, direction, or redirection (4)	Is part of a social group (4)
50-59 years	20	Females	Male	Live independently	College	attending univ or college	2.16667	2.6	4	1	2.36364	No	2.66667	White	Not Married	Employed Part Time	Master degree or higher	More than $100,000	3.96667	4.4	5	3.8	Very Good	Communicates limited range of topics meaningfully (5)	Requires substantial prompting, direction, or redirection (3)	Is not able to make friends (2)
50-59 years	18	Males	Male	Live with parents	College	other	1.33333	2	2	1	1.6	Yes	2.33333	White	Not Married	Not Employed	Bachelor degree	More than $100,000	1.88333	1	1.8	2.4	Excellent	Communicates limited range of topics meaningfully (5)	Requires substantial prompting, direction, or redirection (3)	Is part of a social group (4)
50-59 years	21	Females	Male	Live with parents	Working with a job coach	attending public school (extended program)	2	3.8	2		2.81818	Yes	3.66667	White	Not Married	Self Employed	Some college	$60,001 to $100,000	3.86667	3.2	4	4.6	Good	Communicates basic needs and wants (3)	Requires substantial prompting, direction, or redirection (3)	Is not able to make friends (2)
50-59 years		Females	Male	Live with parents	Employed full time	other	1	1.2	1	1	1.09091	No	2	White	Married/Cohabitating	Employed Full Time	Some college	Less than $40,000	2.3	2.2	3	2	Very Good	Communicates limited range of topics meaningfully (5)	Requires minimal prompting, direction, or redirection (4)	Is part of a social group (4)
>=60 years	43	Females	Male	Live independently with support	Employed part time	other	1	1.2	0	1	1.09091	No	2	White	Not Married	Not Employed	Bachelor degree	More than $100,000	2.05	2.2	2.4	1.6	Good	Communicates a wide variety of topics meaningfully (6)		Is not able to make friends (2)
>=60 years	19	Females	Male	College	College	attending univ or college	1.66667	2.2	1	1	1.90909	No	2.66667	White	Not Married	Employed Part Time	Less than high school	$60,001 to $100,000	2.26667	2	2	2.4	Very Good	Communicates a wide variety of topics meaningfully (6)	Requires minimal prompting, direction, or redirection (4)	Socializes with family only (1)
50-59 years	18	Females	Male	Live with parents	High school/ post-secondary	other	1.16667	2.4	1	1	1.72727	No	2.66667	White	Not Married	Employed Part Time	Master degree or higher	$40,001 to $60,000	2.01667	1.6	1.4	2.4	Very Good	Communicates a wide variety of topics meaningfully (6)	Requires minimal prompting, direction, or redirection (4)	Socializes with family only (1)
>=60 years	42	Females	Male	Live with parents	Employed part time	other	1	1	1		1	No	3.33333	White	Married/Cohabitating	Not Employed	Some college	Prefer not to respond/Missing	2.38333	1.2	3.2	1.8	Good	Communicates a wide variety of topics meaningfully (6)	Requires minimal prompting, direction, or redirection (4)	Is not able to make friends (2)
>=60 years	21	Females	Male	Live with parents	Unemployed	unable to attend educational program	1.33333	2.4	1	1	1.81818	Yes		White	Not Married	Not Employed	Master degree or higher	Prefer not to respond/Missing	2.73333	1.4	2.8	4		Communicates limited range of topics meaningfully (5)	Requires minimal prompting, direction, or redirection (4)	Has a group of friends, goes out with others in the community (5)
>=60 years	22	Females	Female	Live with parents	Employed part time	other	1.33333	3.4	1	1	2.27273	No	2.33333	White	Not Married	Employed Part Time	Master degree or higher	$60,001 to $100,000	2.13333	1.2	2.6	2.4	Excellent	Communicates limited range of topics meaningfully (5)	Requires substantial prompting, direction, or redirection (3)	Would like friendships, but has no friends (3)
>=60 years	26	Females	Female	Live with parents	Unable to work	attending public school (extended program)	3.16667	3.8	3	1	3.45455	No	3.33333	White	Not Married	Employed Full Time	Some college	$40,001 to $60,000	3.43333	1.6	4	4.8	Good	Communicates basic needs and wants (3)	Engages in self-injurious behavior/dangerous behavior (2)	Would like friendships, but has no friends (3)
50-59 years	22	Males	Male	Live with parents	Employed full time	attending comm college	1	2	3	1	1.45455	Yes	3.33333	White	Not Married	Employed Full Time	Some college	$40,001 to $60,000	2.38333	1	2.6	2.6	Good	Communicates a wide variety of topics meaningfully (6)	Requires substantial prompting, direction, or redirection (3)	Has a group of friends, goes out with others in the community (5)
>=60 years	26	Females	Male	Live with parents	College	attending univ or college	1	1.8	1	1	1.36364	No	3.66667	White	Not Married	Employed Part Time	Bachelor degree	$40,001 to $60,000	2.56667	1.6	3	2	Good	Communicates a wide variety of topics meaningfully (6)	Requires minimal prompting, direction, or redirection (4)	Would like friendships, but has no friends (3)
>=60 years	38	Females	Male	Live with parents	Employed part time	attending public school (extended program)	1	1.4		1	1.18182	No	2.66667	White	Not Married	Employed Part Time	Less than high school	$40,001 to $60,000	1.66667	1	1	2	Very Good	Communicates a wide variety of topics meaningfully (6)	Requires minimal prompting, direction, or redirection (4)	Is part of a social group (4)
50-59 years	23	Males	Male	Live with parents	Unemployed	attending comm college	1	1	3	0	1	Yes	3.33333	Other	Married/Cohabitating	Employed Full Time	Bachelor degree	Less than $40,000	2.23333	1	1.6	3	Very Good	Communicates a wide variety of topics meaningfully (6)	Requires minimal prompting, direction, or redirection (4)	Socializes with family only (1)
50-59 years	19	Females	Male	Live with parents	High school/ post-secondary	attending public school (extended program)	1.33333	3	2	2	2.09091	Yes	2.66667	White	Not Married	Not Employed	Master degree or higher	More than $100,000	2.26667	1	2.6	2.8	Excellent	Communicates needs and wants in some meaningful way (4)	Requires substantial prompting, direction, or redirection (3)	Is not able to make friends (2)
50-59 years	20	Females	Male	Live with parents	Employed part time	attending comm college	1	2	2	1	1.45455	No	2.66667	White	Not Married	Employed Part Time	Master degree or higher	More than $100,000	2.46667	2.2	2.6	2.4	Good	Communicates a wide variety of topics meaningfully (6)	Requires minimal prompting, direction, or redirection (4)	Has a group of friends, goes out with others in the community (5)
50-59 years	30	Females	Female	Live with parents	Unemployed	attending univ or college	1	1.4	1	1	1.18182	No	3.66667		Not Married	Employed Full Time	Master degree or higher	Prefer not to respond/Missing	2.68333	2.66667	2.8	1.6	Good	Communicates a wide variety of topics meaningfully (6)	Requires minimal prompting, direction, or redirection (4)	Is part of a social group (4)
50-59 years	27	Females	Male	Live with parents	Unemployed	unable to attend educational program	2.5	4	1	1	3.18182	No	3.33333	White	Not Married	Employed Part Time	Master degree or higher	$60,001 to $100,000	3.03333	1.6	2.6	4.6	Good	Uses device (1)	Requires substantial prompting, direction, or redirection (3)	Is part of a social group (4)
50-59 years	25	Females	Male	Live independently with support	Unable to work	other	1.16667	2.6	2	1	1.81818	No	2.66667	White	Married/Cohabitating	Employed Full Time	Bachelor degree	Prefer not to respond/Missing	2.71667	1.8	3.8	2.6	Good	Communicates a wide variety of topics meaningfully (6)	Requires substantial prompting, direction, or redirection (3)	Is part of a social group (4)
50-59 years		Females	Male	Live with parents	High school/ post-secondary	attending public school (extended program)	1.66667	2.4	1	1	2	No	3.66667	White	Not Married	Not Employed	Master degree or higher	More than $100,000	2.51667	1.4	2.6	2.4	Very Good	Communicates limited range of topics meaningfully (5)	Requires minimal prompting, direction, or redirection (4)	Has a group of friends, goes out with others in the community (5)
50-59 years	30	Females	Male	Live with parents	Unemployed	other	1	1	2	2	1	Yes	2.66667	White	Not Married	Employed Full Time	Master degree or higher	$60,001 to $100,000	2.16667	1	3.2	1.8	Excellent	Communicates a wide variety of topics meaningfully (6)	Typical, age appropriate adult behavior (5)	Has a group of friends, goes out with others in the community (5)
>=60 years	37	Females	Male	Live with parents	Unemployed	other	1	2	2	2	1.45455	Yes	3	White	Married/Cohabitating	Employed Full Time	Master degree or higher	$60,001 to $100,000	1.95	1.2	1.2	2.4	Very Good	Communicates limited range of topics meaningfully (5)	Requires minimal prompting, direction, or redirection (4)	Socializes with family only (1)
>=60 years		Females	Male	Live with parents	Unable to work	unable to attend educational program	1	3.8	4	4	2.27273	Yes	4	White	Not Married	Not Employed	Master degree or higher	Prefer not to respond/Missing	4.4	5	4.8	3.8	Good	Communicates a wide variety of topics meaningfully (6)	Engages in self-injurious behavior/dangerous behavior (2)	Socializes with family only (1)
50-59 years	21	Females	Male	Live with parents	High school/ post-secondary	other	1	2.8	1	1	1.81818	No	4	White	Married/Cohabitating	Self Employed	Master degree or higher	Less than $40,000	3.25	1.8	4.2	3	Fair	Communicates a wide variety of topics meaningfully (6)	Requires substantial prompting, direction, or redirection (3)	Would like friendships, but has no friends (3)
>=60 years	46	Females	Male	Live independently	Working with a job coach	other	1	1	2	1	1	No	2.33333	White	Not Married	Not Employed	Master degree or higher	Prefer not to respond/Missing	1.68333	1.6	1.4	1.4	Very Good	Communicates a wide variety of topics meaningfully (6)	Typical, age appropriate adult behavior (5)	Has a group of friends, goes out with others in the community (5)
>=60 years	28		Male	Live with parents	Employed full time	other	1	1.6	1	1	1.27273	No	3	White	Not Married	Not Employed	Bachelor degree	Less than $40,000	2.65	2.4	3	2.2	Very Good	Communicates needs and wants in some meaningful way (4)	Requires minimal prompting, direction, or redirection (4)	Would like friendships, but has no friends (3)
>=60 years		Females	Male	Live with parents	Unemployed	other	1.33333	2.4	3	2	1.81818	No	4	White	Not Married	Not Employed	Master degree or higher	More than $100,000	3.25	2.8	3.2	3		Communicates a wide variety of topics meaningfully (6)	Requires minimal prompting, direction, or redirection (4)	Socializes with family only (1)
50-59 years	18	Females	Male	Live with parents	High school/ post-secondary	other	1	2.4	3	2	1.63636	Yes	1.33333	White	Not Married	Not Employed	Some college	$60,001 to $100,000	1.74583	1.4	2	2.25	Very Good	Communicates a wide variety of topics meaningfully (6)	Requires minimal prompting, direction, or redirection (4)	Has a group of friends, goes out with others in the community (5)
>=60 years	26	Females	Female	Live with parents	Employed part time	attending univ or college	2	2.25	2	1	2.1	No	3	White	Married/Cohabitating	Not Employed	Bachelor degree	$60,001 to $100,000	3.15	1.2	4.4	4	Good	Communicates a wide variety of topics meaningfully (6)	Requires minimal prompting, direction, or redirection (4)	Is not able to make friends (2)
50-59 years	21	Males	Male	College	College	attending univ or college	1	1.6	1	2	1.27273	Yes	3.33333	White	Not Married	Not Employed	Bachelor degree	$60,001 to $100,000	2.83333	2	4	2	Excellent	Communicates a wide variety of topics meaningfully (6)	Requires minimal prompting, direction, or redirection (4)	Is not able to make friends (2)
50-59 years	23	Females	Male	Live with parents	High school/ post-secondary	attending public school (extended program)	2.66667	3.6	2	2	3.09091	Yes	3.33333	White	Not Married	Employed Part Time	Bachelor degree	$60,001 to $100,000	2.88333	1.6	3	3.6	Very Good	Communicates basic needs and wants (3)	Requires substantial prompting, direction, or redirection (3)	Is part of a social group (4)
50-59 years	20	Females	Female	Live with parents	High school/ post-secondary	attending public school (extended program)	1.33333	3.2	2	1	2.18182	No	3.66667	White	Married/Cohabitating	Self Employed	Bachelor degree	Less than $40,000	3.91667	2.8	5	4.2	Excellent	Communicates basic needs and wants (3)	Requires substantial prompting, direction, or redirection (3)	Is part of a social group (4)
50-59 years	18	Females	Male	Live with parents	Working with a job coach	attending public school (extended program)	2.33333	3.2	3	1	2.72727	Yes	3.66667	White	Not Married	Employed Part Time	Master degree or higher	Prefer not to respond/Missing	3.56667	2.2	4	4.4	Very Good	Communicates needs and wants in some meaningful way (4)	Engages in self-injurious behavior/dangerous behavior (2)	Would like friendships, but has no friends (3)
50-59 years	19	Females	Male	Live with parents	Unemployed	attending comm college	1.16667	1.8	1	2	1.45455	No	3	White	Not Married	Not Employed	Some college	More than $100,000	2.6	2.6	2.4	2.4	Very Good	Communicates a wide variety of topics meaningfully (6)	Requires minimal prompting, direction, or redirection (4)	Socializes with family only (1)
50-59 years	22	Females	Male	Live with parents	Employed in a sheltered workshop	unable to attend educational program	1.16667	2.6	3	2	1.81818	Yes	3.66667	White	Not Married	Employed Full Time	Some college	$60,001 to $100,000	2.91667	1.6	3.2	3.2	Excellent	Communicates a wide variety of topics meaningfully (6)	Requires minimal prompting, direction, or redirection (4)	Socializes with family only (1)
50-59 years	23	Females	Male	Live with parents	Employed in a sheltered workshop	attending vocational training program	2	3.6	4	2	2.72727	Yes	3.66667	White	Not Married	Not Employed	Some college	$40,001 to $60,000	3.61667	2.4	4.4	4	Very Good	Very little meaningful communication (2)	Requires substantial prompting, direction, or redirection (3)	Socializes with family only (1)
50-59 years	21	Females	Male	Live with parents	Unemployed	attending public school (extended program)	1	3	2	2	1.90909	Yes	1	White	Not Married	Employed Part Time	Master degree or higher	Prefer not to respond/Missing	2.6	2.6	3.6	3.2	Good	Communicates limited range of topics meaningfully (5)	Requires substantial prompting, direction, or redirection (3)	Is part of a social group (4)
50-59 years	28	Females	Female	Live with parents	Employed full time	attending univ or college	1.16667	2.4	1	2	1.72727	No	3	White	Not Married	Self Employed	Master degree or higher	More than $100,000	2.3	1.4	2.4	2.4	Good	Communicates a wide variety of topics meaningfully (6)	Requires minimal prompting, direction, or redirection (4)	Would like friendships, but has no friends (3)
50-59 years	29	Females	Male	Live independently with support	Working with a job coach	other	1	1	2	1	1	No	3.33333	White	Married/Cohabitating	Employed Full Time	Master degree or higher	More than $100,000	2.93333	2.4	3.6	2.4	Very Good	Communicates a wide variety of topics meaningfully (6)	Requires minimal prompting, direction, or redirection (4)	Socializes with family only (1)
50-59 years	22	Females	Male	Live with parents	Working with a job coach	unable to attend educational program	2	2.8	4	3	2.36364	No	3.33333	White	Married/Cohabitating	Employed Full Time	Bachelor degree	$60,001 to $100,000	3.48333	2.6	4	4	Fair	Communicates limited range of topics meaningfully (5)	Requires substantial prompting, direction, or redirection (3)	Would like friendships, but has no friends (3)
50-59 years	24	Females	Female	Live independently with support	Unemployed	other	1	2.6	8	3	1.72727	No	2.66667	Other	Not Married	Employed Part Time	Master degree or higher	More than $100,000	2.11667	1.8	1.8	2.2	Fair	Communicates limited range of topics meaningfully (5)	Requires substantial prompting, direction, or redirection (3)	Is part of a social group (4)
50-59 years	19	Females	Male	Live independently with support	Employed part time	other	1	2.2	1	1	1.54545	No	3.66667	White	Not Married	Employed Full Time	Bachelor degree	More than $100,000	2.71667	2.2	3	2	Excellent	Communicates a wide variety of topics meaningfully (6)	Requires minimal prompting, direction, or redirection (4)	Has a group of friends, goes out with others in the community (5)
50-59 years	24	Females	Male	Live with parents	Unemployed	other	1.16667	1.8	2	1	1.45455	Yes	3.33333	Other	Married/Cohabitating	Employed Full Time	Less than high school	$40,001 to $60,000	2.08333	1	2.2	1.8	Fair	Communicates limited range of topics meaningfully (5)	Requires minimal prompting, direction, or redirection (4)	Socializes with family only (1)
50-59 years	22	Males	Male	Live with parents	Working with a job coach	other	1.33333	4	3	1	2.4	No		White	Not Married	Employed Full Time	Less than high school	Prefer not to respond/Missing	2.53333	2	3.2	2.4		Communicates a wide variety of topics meaningfully (6)	Requires substantial prompting, direction, or redirection (3)	Is part of a social group (4)
50-59 years	24	Females	Male	Live with parents	Unemployed	other	1	1.6	1	1	1.27273	No	2.33333	White	Not Married	Not Employed	Master degree or higher	Prefer not to respond/Missing	2.53333	2	3.2	2.6	Very Good	Communicates a wide variety of topics meaningfully (6)	Requires minimal prompting, direction, or redirection (4)	Socializes with family only (1)
50-59 years	19	Females	Male	Live with parents	Unemployed	other	1.16667	2.6	1	3	1.81818	No	3.66667	White	Married/Cohabitating	Not Employed	Master degree or higher	More than $100,000	3.21667	1.8	4.2	3.2	Fair	Communicates limited range of topics meaningfully (5)	Requires minimal prompting, direction, or redirection (4)	Is not able to make friends (2)
>=60 years	25	Females	Female	Live with parents	Unable to work	other	1	2	1	1	1.45455	No	3.66667	White	Not Married	Employed Full Time	Some college	Prefer not to respond/Missing	2.96667	2.8	3	2.4	Fair	Communicates a wide variety of topics meaningfully (6)	Requires minimal prompting, direction, or redirection (4)	Is part of a social group (4)
50-59 years	19	Females	Male	Live with parents	Unable to work	attending comm college	1.33333	3	1	2	2.09091	No	3.66667	White	Married/Cohabitating	Employed Full Time	Some college	$40,001 to $60,000	3.76667	2.8	4.8	3.8	Very Good	Communicates a wide variety of topics meaningfully (6)	Requires substantial prompting, direction, or redirection (3)	Is part of a social group (4)
50-59 years	27	Females	Male	Live with parents	Unable to work	other	1	2.8	1	1	1.81818	No	2.33333	Other	Married/Cohabitating	Employed Full Time	Bachelor degree	$60,001 to $100,000	2.58333	1.8	3	3.2	Good	Communicates basic needs and wants (3)	Requires substantial prompting, direction, or redirection (3)	Is part of a social group (4)
50-59 years		Females	Male	Live with parents	Unemployed	unable to attend educational program	1.33333	3.2	1	1	2.18182	Yes	2.33333	White	Not Married	Employed Part Time	Some college	$40,001 to $60,000	2.83333	1.6	4.2	3.2	Fair	Communicates basic needs and wants (3)	Requires substantial prompting, direction, or redirection (3)	Is part of a social group (4)
50-59 years	27	Females	Male	Live with parents	Unable to work	unable to attend educational program	1.16667	2	1	1	1.54545	No	3.66667	White	Not Married	Employed Full Time	Bachelor degree	More than $100,000	2.61667	1.2	2.8	2.8	Good	Communicates a wide variety of topics meaningfully (6)	Requires minimal prompting, direction, or redirection (4)	Would like friendships, but has no friends (3)
>=60 years	30	Females	Male	Live with parents	Unemployed	unable to attend educational program	1.5	3.4	1	2	2.36364	No	2.66667	White	Not Married	Not Employed	Bachelor degree	Prefer not to respond/Missing	3.26667	3	3.2	4.2	Good	Uses device (1)	Requires substantial prompting, direction, or redirection (3)	Is part of a social group (4)
50-59 years	24	Females	Male	Live with parents	Employed part time	attending public school (extended program)	1.16667	2.2	2	1	1.63636	No	3	White	Not Married	Employed Full Time	Some college	More than $100,000	1.85	1.2	1	2.2	Very Good	Communicates needs and wants in some meaningful way (4)	Requires substantial prompting, direction, or redirection (3)	Is part of a social group (4)
50-59 years	20	Females	Male	Live with parents	Unemployed	other	1.66667	2.2	1	1	1.90909	No	2.66667	White		Employed Full Time	Bachelor degree	$60,001 to $100,000	2.71667	1.6	3	3.6	Good	Communicates limited range of topics meaningfully (5)	Requires substantial prompting, direction, or redirection (3)	Socializes with family only (1)
>=60 years	28	Females	Male	Live with parents	Employed full time	attending univ or college	1.16667	1.6	1	1	1.36364	No	2.33333	White	Not Married	Employed Part Time	Some college	More than $100,000	1.73333	1.2	1.8	1.6	Fair	Communicates a wide variety of topics meaningfully (6)	Requires minimal prompting, direction, or redirection (4)	Has a group of friends, goes out with others in the community (5)
>=60 years		Females	Male	Live in a group home	Employed in a sheltered workshop	other	1.33333	3.4	0	1	2.27273	No	2.66667	White	Not Married	Employed Part Time	Master degree or higher	More than $100,000	2.61667	2.2	2.8	2.8	Very Good	Communicates basic needs and wants (3)	Requires substantial prompting, direction, or redirection (3)	Socializes with family only (1)
50-59 years	28	Females	Male	Live with parents	Employed full time	attending vocational training program	3	4	4	2	3.45455	Yes	3	White	Not Married	Employed Full Time	Master degree or higher	More than $100,000	3	1.2	3.2	4.6	Excellent	Communicates basic needs and wants (3)	Requires 24 hour supervision to manage behavior (1)	Socializes with family only (1)
50-59 years	24	Females	Female	Live with parents	Unemployed	other	2.4	3	3	0	2.7	No	2.66667	White	Not Married	Employed Full Time	Master degree or higher	More than $100,000	2.71667	1.2	2.8	4.2	Very Good	Communicates needs and wants in some meaningful way (4)	Requires substantial prompting, direction, or redirection (3)	Socializes with family only (1)
>=60 years		Females	Male	Live independently with support	Employed part time	other	1.33333	3.2	0	0	2.18182	No	2.66667	White	Not Married	Not Employed	Some college	Less than $40,000	2.86667	2.8	3.4	2.6	Fair	Communicates limited range of topics meaningfully (5)	Requires minimal prompting, direction, or redirection (4)	Is not able to make friends (2)
>=60 years	38	Females	Male	Live independently with support	Unemployed	attending public school (extended program)	1.5	3	1	1	2.18182	No	3.66667	White	Not Married	Not Employed	Bachelor degree	Prefer not to respond/Missing	4.11667	3.2	5	4.6	Good	Communicates limited range of topics meaningfully (5)	Requires substantial prompting, direction, or redirection (3)	Is not able to make friends (2)
50-59 years	28	Females	Male	Live with parents	Employed part time	unable to attend educational program	1.16667	3	1	1	1.9	No	3.66667	White	Not Married	Not Employed	Master degree or higher	$60,001 to $100,000	4.11667	4.6	5	3.2	Good	Communicates limited range of topics meaningfully (5)	Requires substantial prompting, direction, or redirection (3)	Socializes with family only (1)
50-59 years	22	Females	Male	Live with parents	Other	attending public school (extended program)	1.66667	2.4	2	1	2	Yes	3	White	Not Married	Employed Full Time	Master degree or higher	Less than $40,000	2.75	1.4	3.2	3.4	Excellent	Communicates limited range of topics meaningfully (5)	Requires substantial prompting, direction, or redirection (3)	Is part of a social group (4)
>=60 years	26	Females	Female	Live with parents	High school/ post-secondary	attending vocational training program	1	3.2	1	1	2	No	2.66667	White	Not Married	Employed Part Time	Some college	$40,001 to $60,000	2.61667	2.2	3.4	2.2	Good	Communicates needs and wants in some meaningful way (4)	Requires substantial prompting, direction, or redirection (3)	Is part of a social group (4)
>=60 years	25	Females	Male	Live in a group home	Unable to work	attending public school (extended program)	1.33333	3.2	0	0	2.18182	No	2.33333	White	Not Married	Employed Part Time	Master degree or higher	More than $100,000	1.88333	1	2.2	2	Very Good	Communicates limited range of topics meaningfully (5)	Requires substantial prompting, direction, or redirection (3)	Socializes with family only (1)
50-59 years		Males	Male	Live with parents	Employed part time	other	1.33333	2.6	1	0	1.90909	No	4	White	Not Married	Not Employed	Less than high school	$60,001 to $100,000	3.45	2.8	3.8	3.2	Very Good	Communicates needs and wants in some meaningful way (4)	Requires substantial prompting, direction, or redirection (3)	Would like friendships, but has no friends (3)
50-59 years	27	Females	Female	Live in a group home	Employed in a sheltered workshop	other	2.5	3.8	0	0	3.09091	No	4	White	Not Married	Not Employed	Some college	$60,001 to $100,000	3.7	2.4	3.8	4.6	Fair	Very little meaningful communication (2)	Engages in self-injurious behavior/dangerous behavior (2)	Is part of a social group (4)
>=60 years	21	Females	Male	Live with parents	Employed part time	other	1	1	1	0	1	Yes	2.33333	White	Married/Cohabitating	Employed Part Time	Bachelor degree	$40,001 to $60,000	1.63333	1.2	1.4	1.6	Very Good	Communicates limited range of topics meaningfully (5)	Typical, age appropriate adult behavior (5)	Socializes with family only (1)
50-59 years	24	Females	Female	Live with parents	High school/ post-secondary	attending public school (extended program)	2.16667	3.8	3	1	2.90909	Yes	2	White	Not Married	Employed Full Time	Some college	$60,001 to $100,000	2.85	2.8	3	3.6	Very Good	Very little meaningful communication (2)	Requires substantial prompting, direction, or redirection (3)	Socializes with family only (1)
50-59 years	23	Males	Male	Live with parents	Employed part time	attending comm college	1.33333	2	2	1	1.63636	Yes	3	White	Not Married	Employed Part Time	Bachelor degree	$60,001 to $100,000	2.6	1.2	2.6	3.6	Poor	Communicates needs and wants in some meaningful way (4)	Requires minimal prompting, direction, or redirection (4)	Is part of a social group (4)
>=60 years	40	Females	Female	Live independently with support	Unable to work	other	1	1.4	0	1	1.18182	No	3.33333	White	Not Married	Not Employed	Master degree or higher	More than $100,000	2.43333	2.4	2	2	Excellent	Communicates a wide variety of topics meaningfully (6)	Requires minimal prompting, direction, or redirection (4)	Is part of a social group (4)
>=60 years	26	Females	Male	Live independently with support	Employed part time	other	1.33333	1.6	0	1	1.45455	No	3	White	Not Married	Employed Full Time	Bachelor degree	$60,001 to $100,000	2.35	1	2.6	2.8	Good	Communicates needs and wants in some meaningful way (4)	Requires minimal prompting, direction, or redirection (4)	Is part of a social group (4)
50-59 years		Females	Male	Live with parents	Unable to work	unable to attend educational program	1.5	3.4	4	1	2.36364	Yes	1	White	Married/Cohabitating	Employed Part Time	Bachelor degree	$40,001 to $60,000	2.95	3	4.6	3.2	Good	Communicates limited range of topics meaningfully (5)	Requires substantial prompting, direction, or redirection (3)	Would like friendships, but has no friends (3)
50-59 years	24	Females	Male	Live with parents	Employed part time	unable to attend educational program	1.66667	3.6	2	1	2.54545	Yes	3.66667	White	Married/Cohabitating	Not Employed	Some college	Less than $40,000	2.96667	1	3.4	3.8	Excellent	Communicates needs and wants in some meaningful way (4)	Requires substantial prompting, direction, or redirection (3)	Would like friendships, but has no friends (3)
50-59 years	18.5	Males	Male	Live with parents	Unable to work	other	2.16667	3.6	5	1	2.81818	Yes	2.33333	White	Not Married	Not Employed	Bachelor degree	More than $100,000	2.48333	1.2	2.6	3.8	Good	Communicates basic needs and wants (3)	Requires substantial prompting, direction, or redirection (3)	Is part of a social group (4)
50-59 years	20	Females	Male	Live with parents	High school/ post-secondary	attending public school (extended program)	2.66667	4	2	1	3.27273	No	4.33333	White	Not Married	Employed Part Time	Some college	More than $100,000	4.28333	3.4	4.6	4.8	Very Good	Very little meaningful communication (2)	Requires 24 hour supervision to manage behavior (1)	Is not able to make friends (2)
>=60 years		Females	Male	Live with parents	Unemployed	other	1.16667	2.4	2	1	1.72727		2.33333	Other	Married/Cohabitating	Not Employed	Master degree or higher	$40,001 to $60,000	3.38333	1.4	5	4.8	Very Good	Communicates limited range of topics meaningfully (5)	Requires minimal prompting, direction, or redirection (4)	Would like friendships, but has no friends (3)
50-59 years		Females	Female	Live in a group home	High school/ post-secondary	other	1.33333	2.8	1	1	2	Yes	3.33333	White	Not Married	Not Employed	Master degree or higher	More than $100,000	2.98333	2.6	3.2	2.8	Good	Communicates a wide variety of topics meaningfully (6)	Requires substantial prompting, direction, or redirection (3)	Would like friendships, but has no friends (3)
50-59 years	19.75	Males	Male	Live with parents	High school/ post-secondary	attending public school (extended program)	2.83333	3.8	4	0	3.27273	Yes	2.33333	White	Not Married	Not Employed	Some college	$60,001 to $100,000	3.18333	1.8	5	3.6	Fair	Communicates needs and wants in some meaningful way (4)	Requires substantial prompting, direction, or redirection (3)	Socializes with family only (1)
50-59 years	22	Females	Male	Live with parents	Other	attending comm college	1	1	1	0	1	No	3	Other	Married/Cohabitating	Employed Full Time	Some college	$60,001 to $100,000	2.7875	2.6	3.8	1.75	Fair	Communicates a wide variety of topics meaningfully (6)	Requires minimal prompting, direction, or redirection (4)	Is part of a social group (4)
50-59 years	24	Females	Male	Live with parents	Employed in a sheltered workshop	other	2.5	3.8	2	1	3.09091	No	3.33333	White	Not Married	Employed Full Time	Some college	$40,001 to $60,000	3.33333	1.4	3.6	5	Good	Communicates limited range of topics meaningfully (5)	Requires substantial prompting, direction, or redirection (3)	Would like friendships, but has no friends (3)
>=60 years	41	Females	Male	Live with parents	Employed full time		1	3	2	1	1.8	No	2.33333	White	Not Married	Employed Part Time	Bachelor degree	More than $100,000	1.98333	1.6	2	2	Very Good	Communicates limited range of topics meaningfully (5)	Requires minimal prompting, direction, or redirection (4)	Is part of a social group (4)
50-59 years	25	Females	Male	Live with parents	Unable to work	attending vocational training program	3	3.8	2	1	3.36364	Yes	4	White	Not Married	Employed Full Time	Master degree or higher	$60,001 to $100,000	3.9	2.4	4.2	5	Very Good	Very little meaningful communication (2)	Requires substantial prompting, direction, or redirection (3)	Socializes with family only (1)
50-59 years	18	Males	Male	Live with parents	Unable to work	attending public school (extended program)	2.33333	3.6	1	2	2.90909	No	4	White	Not Married	Self Employed	Some college	$40,001 to $60,000	3.8	2	4.2	5	Very Good	Communicates limited range of topics meaningfully (5)	Requires substantial prompting, direction, or redirection (3)	Is not able to make friends (2)
50-59 years	24	Females	Male	Live with parents	Employed part time	other	1	1.75			1.3	Yes	3.33333	White	Not Married	Employed Full Time	Some college	Less than $40,000	2.33333	1.4	2.4	2.2	Fair	Communicates a wide variety of topics meaningfully (6)	Requires minimal prompting, direction, or redirection (4)	Has a group of friends, goes out with others in the community (5)
50-59 years	18	Males	Male	Live with parents	High school/ post-secondary	attending comm college	1	1.2	4	1	1.09091	Yes	3.66667	White	Not Married	Employed Full Time	Master degree or higher	More than $100,000	2.66667	1.4	3.6	2	Excellent	Communicates a wide variety of topics meaningfully (6)	Requires minimal prompting, direction, or redirection (4)	Has a group of friends, goes out with others in the community (5)
50-59 years	18	Females	Male	Live with parents	High school/ post-secondary	attending public school (extended program)	1.5	3	1	1	2.18182	No	3.33333	White	Married/Cohabitating	Employed Full Time	Master degree or higher	Prefer not to respond/Missing	3.18333	2.4	3.4	3.6	Very Good	Communicates limited range of topics meaningfully (5)	Requires substantial prompting, direction, or redirection (3)	Would like friendships, but has no friends (3)
50-59 years	22	Females	Female	Live with parents	Unable to work	other	2.5	3.4	2	1	2.90909	No	3.66667	White	Married/Cohabitating	Employed Full Time	Some college	Less than $40,000	3.51667	2.6	4	3.8	Good	Very little meaningful communication (2)	Engages in self-injurious behavior/dangerous behavior (2)	Socializes with family only (1)
50-59 years	31	Females	Male	Live with parents	Employed part time	other	1	1.4	2	1	1.18182	Yes	2	White	Married/Cohabitating	Employed Part Time	Some college	$40,001 to $60,000	1.95	1.8	2.2	1.8	Very Good	Communicates basic needs and wants (3)	Requires minimal prompting, direction, or redirection (4)	Socializes with family only (1)
>=60 years	26	Females	Female	Other	Employed part time	other	1.16667	2.8	2	1	1.90909	No	3.33333	White	Not Married	Not Employed	Bachelor degree	More than $100,000	3.03333	2.4	3.4	3	Very Good	Communicates basic needs and wants (3)	Requires 24 hour supervision to manage behavior (1)	Socializes with family only (1)
50-59 years		Males	Male	Live with parents	Unemployed	other	1	1.25	3		1.1	Yes	3.33333	Other	Not Married	Employed Full Time	Master degree or higher	Prefer not to respond/Missing	1.78333	1.2	1.4	1.2	Good	Communicates a wide variety of topics meaningfully (6)	Typical, age appropriate adult behavior (5)	Would like friendships, but has no friends (3)
50-59 years	24	Females	Male	Live with parents	Employed part time	other	1.16667	3	1	1	1.9	No	3.66667	White	Married/Cohabitating	Employed Full Time	Master degree or higher	$40,001 to $60,000	3.46667	2.6	4.4	3.2	Good	Communicates a wide variety of topics meaningfully (6)	Requires substantial prompting, direction, or redirection (3)	Is part of a social group (4)
50-59 years	21	Males	Male	Live with parents	Employed part time	other	1	2.6	2	1	1.72727	No	3	White	Not Married	Employed Full Time	Bachelor degree	More than $100,000	1.95	1.2	1.8	1.8	Very Good	Communicates a wide variety of topics meaningfully (6)	Requires minimal prompting, direction, or redirection (4)	Is part of a social group (4)
50-59 years	24	Females	Female	Live with parents	Unable to work	attending public school (extended program)	2.66667	3.6	1	1	3.09091	No	3.66667	White	Not Married	Employed Part Time	Some college	$40,001 to $60,000	3.01667	1.2	2.6	4.6	Good	Very little meaningful communication (2)	Requires substantial prompting, direction, or redirection (3)	Socializes with family only (1)
50-59 years	20	Females	Male	Live independently	Employed part time	other	1	1	1	1	1	No	2.33333	White	Not Married	Employed Part Time	Master degree or higher	More than $100,000	1.68333	2.2	1	1.2	Excellent	Communicates limited range of topics meaningfully (5)	Requires minimal prompting, direction, or redirection (4)	Socializes with family only (1)
50-59 years	20	Females	Female	Live with parents	Unemployed	other	2.33333	3.8	2	1	3	No	3.66667	White	Not Married	Not Employed	Master degree or higher	$60,001 to $100,000	3.31667	1.4	3.6	4.6	Very Good		Requires 24 hour supervision to manage behavior (1)	Socializes with family only (1)
50-59 years	21	Females	Male	Live with parents	Unable to work	attending public school (extended program)	1.5	3.4	4	1	2.36364	No	3.66667	White	Not Married	Not Employed	Some college	$40,001 to $60,000	2.76667	1.2	2.4	3.8	Very Good	Very little meaningful communication (2)	Requires substantial prompting, direction, or redirection (3)	Is not able to make friends (2)
>=60 years		Females	Male	Live with parents	Unemployed	other	1.83333	2.6	1	1	2.18182	No	3	White	Not Married	Not Employed	Bachelor degree	$60,001 to $100,000	3	2.8	3.2	3	Very Good	Communicates a wide variety of topics meaningfully (6)	Requires substantial prompting, direction, or redirection (3)	Is part of a social group (4)
50-59 years	25	Females	Male	Live with parents	High school/ post-secondary	attending public school (extended program)	1	1.4	3	1	1.18182	No	3.33333	White	Not Married	Not Employed	Master degree or higher	Prefer not to respond/Missing	2.18333	1.2	2.2	2	Good	Communicates a wide variety of topics meaningfully (6)	Requires minimal prompting, direction, or redirection (4)	Would like friendships, but has no friends (3)
50-59 years	19	Females	Male	Live with parents	Unable to work	attending public school (extended program)	1.83333	3.2	2	1	2.45455	No	3.33333	Other	Not Married	Not Employed	Bachelor degree	Prefer not to respond/Missing	3.73333	3.2	5	3.4	Good	Communicates basic needs and wants (3)	Requires substantial prompting, direction, or redirection (3)	Is not able to make friends (2)
>=60 years	30	Females	Male	Other	Working with a job coach	unable to attend educational program	1.16667	2.4	1	1	1.72727	Yes	3.33333	White	Not Married	Employed Full Time	Some college	$60,001 to $100,000	2.73333	1.6	3	3	Good	Communicates basic needs and wants (3)	Requires 24 hour supervision to manage behavior (1)	Socializes with family only (1)
>=60 years	37	Males	Male	Live with parents	Unemployed	unable to attend educational program	1	1.8	2	2	1.36364	No	3.33333	White	Married/Cohabitating	Employed Full Time	Master degree or higher	$60,001 to $100,000	1.83333	1.2	1	1.8	Excellent	Communicates a wide variety of topics meaningfully (6)	Requires minimal prompting, direction, or redirection (4)	Socializes with family only (1)
>=60 years		Males	Male	Live with parents	Unable to work		1	2.2	1	1	1.54545	No	3	White	Not Married	Not Employed	Some college	$60,001 to $100,000	2.35	1.2	3.2	2	Very Good	Communicates needs and wants in some meaningful way (4)	Engages in self-injurious behavior/dangerous behavior (2)	Would like friendships, but has no friends (3)
>=60 years			Male	Live with parents	Employed part time	attending univ or college	1.16667	1.4	7	3	1.27273	No	2.66667	White	Married/Cohabitating	Employed Part Time	Bachelor degree	Less than $40,000	2.86667	2.6	3	3.2	Good	Communicates a wide variety of topics meaningfully (6)	Requires minimal prompting, direction, or redirection (4)	Would like friendships, but has no friends (3)
50-59 years	22	Females	Female	Live with parents	College	other	1.5	3.4	3	1	2.36364	Yes	4	Other	Not Married	Employed Part Time	Master degree or higher	$40,001 to $60,000	2.2	1.4	1	2.4	Very Good	Communicates limited range of topics meaningfully (5)	Requires substantial prompting, direction, or redirection (3)	Is part of a social group (4)
50-59 years	27	Females	Male	Live with parents	Employed part time	other	1	1.8	1	1	1.36364	No	4	White	Not Married	Not Employed	Some college	More than $100,000	3.05	1.8	3.6	2.8	Very Good	Communicates limited range of topics meaningfully (5)	Requires minimal prompting, direction, or redirection (4)	Is part of a social group (4)
50-59 years	22	Females	Male	Live with parents	Employed part time	attending public school (extended program)	1.5	2.2	2	1	1.81818	No	2.66667	White	Not Married	Employed Part Time	Master degree or higher	More than $100,000	2.16667	1	1.6	3.4	Very Good	Communicates limited range of topics meaningfully (5)	Requires substantial prompting, direction, or redirection (3)	Is part of a social group (4)
50-59 years	23	Females	Female	Live with parents	Other	attending comm college	1	1.6	3	1	1.27273	No	2.33333	White	Not Married	Not Employed	Bachelor degree	Prefer not to respond/Missing	2.63333	3	3	2.2	Very Good	Communicates limited range of topics meaningfully (5)	Requires minimal prompting, direction, or redirection (4)	Would like friendships, but has no friends (3)
50-59 years	22	Females	Male	Live independently with support	Employed part time	other	1.16667	1.4	0	1	1.27273	No	2	White	Not Married	Not Employed	Master degree or higher	Prefer not to respond/Missing	2.15	2.2	2.8	1.6	Excellent	Communicates a wide variety of topics meaningfully (6)	Requires minimal prompting, direction, or redirection (4)	Is part of a social group (4)
50-59 years	19	Females	Male	Live with parents	Unable to work	attending public school (extended program)	3	4	4	1	3.45455	No	3	White	Not Married	Employed Full Time	Some college	More than $100,000	3.1	1.8	2.8	4.8	Good	Very little meaningful communication (2)	Requires 24 hour supervision to manage behavior (1)	Would like friendships, but has no friends (3)
>=60 years	20	Females	Male	Live with parents	Unemployed	other	1.16667	3.4	1	1	2.18182	No	3	White	Married/Cohabitating	Not Employed	Some college	Less than $40,000	2.5	1.2	3.2	2.6	Good	Communicates a wide variety of topics meaningfully (6)	Requires minimal prompting, direction, or redirection (4)	Has a group of friends, goes out with others in the community (5)
>=60 years	25	Females	Male	Live independently with support	Working with a job coach	attending public school (extended program)	1.5	2.6	1	2	2	Yes	4.66667	Other	Married/Cohabitating	Employed Full Time	Bachelor degree	Less than $40,000	3.26667	1.2	4	3.2	Fair	Communicates limited range of topics meaningfully (5)	Engages in self-injurious behavior/dangerous behavior (2)	Is part of a social group (4)
50-59 years	20	Females	Male	Live with parents	High school/ post-secondary	attending public school (extended program)	1	3	3	2	1.90909	Yes	2.33333	White	Not Married	Employed Part Time	Some college	Prefer not to respond/Missing	1.83333	1	1.6	2.4	Good	Communicates a wide variety of topics meaningfully (6)	Requires minimal prompting, direction, or redirection (4)	Has a group of friends, goes out with others in the community (5)
50-59 years	21	Females	Male	College	College	attending univ or college	1	1	4	1	1	Yes	2.33333	White	Not Married	Employed Full Time	Master degree or higher	Prefer not to respond/Missing	1.73333	1.4	1.8	1.4	Excellent	Communicates a wide variety of topics meaningfully (6)	Typical, age appropriate adult behavior (5)	Has a group of friends, goes out with others in the community (5)
50-59 years	22	Females	Male	Live with parents	Unemployed	other	1.16667	2	1	0	1.54545	No	2.66667	White	Married/Cohabitating	Employed Full Time	Bachelor degree	More than $100,000	2.76667	3	3.2	2.2	Good	Communicates a wide variety of topics meaningfully (6)	Requires minimal prompting, direction, or redirection (4)	Is part of a social group (4)
>=60 years	22	Females	Female	Live with parents	Unable to work	unable to attend educational program	1.33333	3	4	1	2.09091	No	3.66667	White	Married/Cohabitating	Not Employed	Master degree or higher	Less than $40,000	3.61667	3.2	4.6	3	Fair	Communicates limited range of topics meaningfully (5)	Engages in self-injurious behavior/dangerous behavior (2)	Would like friendships, but has no friends (3)
>=60 years	44	Females	Male	Live with parents	Employed full time	other	1	1.6	1	1	1.27273	No	2.66667	White	Not Married	Not Employed	Master degree or higher	Prefer not to respond/Missing	2.51667	3.6	2	1.8	Good	Communicates limited range of topics meaningfully (5)	Requires minimal prompting, direction, or redirection (4)	Would like friendships, but has no friends (3)
>=60 years	22	Females	Male	Live with parents	Employed part time	attending univ or college	1	1.6	1	1	1.27273	No	2.66667	White	Not Married	Employed Part Time	Master degree or higher	$60,001 to $100,000	2.56667	1.8	3.6	2.2	Good	Communicates a wide variety of topics meaningfully (6)	Typical, age appropriate adult behavior (5)	Would like friendships, but has no friends (3)
50-59 years	22	Females	Female	Live with parents	Unable to work	other	2.16667	3.6	1	1	2.81818	Yes	3.66667	White	Not Married	Employed Part Time	Some college	$60,001 to $100,000	3.36667	1.4	4	4.4	Good	Communicates needs and wants in some meaningful way (4)	Requires substantial prompting, direction, or redirection (3)	Would like friendships, but has no friends (3)
>=60 years	39	Females	Male	Live with parents	Employed part time	other	1	1	3	1	1	No		Other	Not Married	Not Employed	Some college	More than $100,000	1.73333	1.4	2.8	1	Excellent	Communicates a wide variety of topics meaningfully (6)	Typical, age appropriate adult behavior (5)	Would like friendships, but has no friends (3)
50-59 years	20	Females	Female	Live with parents	High school/ post-secondary	attending public school (extended program)	1	2.6	2	1	1.72727	No	2	White	Not Married	Employed Part Time	Master degree or higher	More than $100,000	2.65	2.4	3.2	3	Excellent	Communicates limited range of topics meaningfully (5)	Requires substantial prompting, direction, or redirection (3)	Socializes with family only (1)
>=60 years	38	Females	Male	Live with parents	Employed in a sheltered workshop	other	1	2.6	1	1	1.72727	Yes	2.66667	White	Not Married	Not Employed	Master degree or higher	Less than $40,000	2.26667	1.6	1.6	3.2	Good	Communicates limited range of topics meaningfully (5)	Requires minimal prompting, direction, or redirection (4)	Is part of a social group (4)
>=60 years	35	Females	Male	Live independently with support	Employed part time	attending comm college	1	1.4	1	1	1.18182	No	2	White	Not Married	Employed Full Time	Master degree or higher	More than $100,000	2.2625	2.25	2.6	2.2	Very Good	Communicates limited range of topics meaningfully (5)	Requires minimal prompting, direction, or redirection (4)	Has a group of friends, goes out with others in the community (5)
50-59 years		Females	Male	Live with parents	Unable to work	other	1	2.75	1	1	1.7	No	2.33333	White	Not Married	Not Employed	Some college	$60,001 to $100,000	2.33333	1.4	2.8	2.8	Good	Communicates a wide variety of topics meaningfully (6)	Engages in self-injurious behavior/dangerous behavior (2)	Would like friendships, but has no friends (3)
>=60 years	39	Females	Male	Live with parents	High school/ post-secondary	attending univ or college	1	1.2	2	1	1.09091	Yes	3	White	Married/Cohabitating	Not Employed	Master degree or higher	Less than $40,000	2.7	3.2	3	1.6	Good	Communicates limited range of topics meaningfully (5)	Requires minimal prompting, direction, or redirection (4)	Is part of a social group (4)
50-59 years	25	Females	Male	Live with parents	Employed in a sheltered workshop	attending public school (extended program)	1.33333	3	1	1	2.09091	No	2.33333	White	Not Married	Not Employed	Some college	More than $100,000	2.08333	1	1.4	3.6	Very Good	Communicates limited range of topics meaningfully (5)	Requires substantial prompting, direction, or redirection (3)	Is part of a social group (4)
50-59 years		Females	Female	Live with parents	High school/ post-secondary	other	1.16667	1.4	1	1	1.27273	No	2.33333	White	Married/Cohabitating	Employed Full Time	Master degree or higher	$60,001 to $100,000	1.83333	1.8	1.2	2	Excellent	Communicates a wide variety of topics meaningfully (6)	Requires minimal prompting, direction, or redirection (4)	Is part of a social group (4)
50-59 years	30	Females	Female	Live with parents	Other	other	1	1	3	1	1	No		White	Not Married	Not Employed	Bachelor degree	Prefer not to respond/Missing	2.54667	1.84	2.92	2.88	Good	Communicates a wide variety of topics meaningfully (6)	Requires minimal prompting, direction, or redirection (4)	Has a group of friends, goes out with others in the community (5)
50-59 years	24	Males	Male	Live with parents	Employed part time	unable to attend educational program	1.16667	2.4	3	1	1.72727	No	3.33333	White	Married/Cohabitating	Employed Full Time	Some college	$40,001 to $60,000	2.23333	1.2	2.2	2.2	Excellent	Communicates limited range of topics meaningfully (5)	Requires minimal prompting, direction, or redirection (4)	Socializes with family only (1)
>=60 years	28	Females	Male	Live with parents	High school/ post-secondary	unable to attend educational program	2	3.6	1	1	2.72727	No	2.66667	White	Not Married	Employed Part Time	Bachelor degree	Prefer not to respond/Missing	3.61667	2.8	4.2	4.8	Very Good	Communicates limited range of topics meaningfully (5)	Requires substantial prompting, direction, or redirection (3)	Socializes with family only (1)
>=60 years		Males	Male	College	Employed part time	attending univ or college	1	1.4	3	1	1.18182	No	3	White	Not Married	Employed Full Time	Bachelor degree	More than $100,000	1.9	1	2.2	1.4	Excellent	Communicates a wide variety of topics meaningfully (6)	Requires minimal prompting, direction, or redirection (4)	Would like friendships, but has no friends (3)
50-59 years	18	Females	Male	Live with parents	Unable to work	attending public school (extended program)	1.83333	3	4	0	2.36364	Yes	3	White	Not Married	Employed Full Time	Some college	$60,001 to $100,000	2.85	2	2.8	3.6	Good	Communicates basic needs and wants (3)	Requires substantial prompting, direction, or redirection (3)	Is not able to make friends (2)
50-59 years		Females	Male	Live with parents	Employed full time	other	1	1.33333	1	1	1.11111	No	2.33333	White	Not Married	Not Employed	Bachelor degree	$60,001 to $100,000	1.63333	1.2	1.6	1.4	Very Good	Communicates a wide variety of topics meaningfully (6)	Requires minimal prompting, direction, or redirection (4)	Socializes with family only (1)
50-59 years	19	Females	Male	Live with parents	High school/ post-secondary	attending public school (extended program)	3	3.4	1		3.18182	No	2	White	Not Married	Employed Part Time	Some college	$40,001 to $60,000	2.45	1.2	2.4	4.2	Good	Communicates limited range of topics meaningfully (5)	Requires substantial prompting, direction, or redirection (3)	Has a group of friends, goes out with others in the community (5)
>=60 years	25	Females	Male	Live with parents	Unemployed	other	1	1.8	1	1	1.36364	Yes	3.33333	White	Not Married	Employed Part Time	Less than high school	$60,001 to $100,000	3.08333	3	3.6	2.4	Good	Communicates limited range of topics meaningfully (5)	Requires minimal prompting, direction, or redirection (4)	Socializes with family only (1)
50-59 years	20	Females	Male	Live with parents	High school/ post-secondary	attending public school (extended program)	1	3	3	1	1.90909	No	2.33333	White	Not Married	Employed Full Time	Some college	$40,001 to $60,000	1.88333	1	1	3.2	Good	Communicates limited range of topics meaningfully (5)	Requires minimal prompting, direction, or redirection (4)	Is part of a social group (4)
50-59 years	20	Females	Male	College	Employed part time	attending univ or college	1.33333	1.2	3	3	1.27273	Yes	4	White	Not Married	Employed Full Time	Master degree or higher	More than $100,000	2.3	1.2	1.2	2.8	Very Good	Communicates a wide variety of topics meaningfully (6)	Requires substantial prompting, direction, or redirection (3)	Is part of a social group (4)
>=60 years	18	Females	Male	Live with parents	Unable to work	attending public school (extended program)	1	2.6	5	2	1.72727	Yes	2	Other	Married/Cohabitating	Not Employed	Some college	Prefer not to respond/Missing	1.6	1	1	2.4	Very Good	Very little meaningful communication (2)	Requires minimal prompting, direction, or redirection (4)	Socializes with family only (1)
50-59 years	19	Females	Male	Live with parents	Working with a job coach	attending public school (extended program)	2.83333	3.6	6	1	3.18182	Yes	3	White	Not Married	Employed Part Time	Bachelor degree	More than $100,000	3.45	2.8	3.4	4.6	Excellent	Communicates basic needs and wants (3)	Engages in self-injurious behavior/dangerous behavior (2)	Is not able to make friends (2)
50-59 years	26	Males	Male	Live with parents	Unable to work	other	1	1.6	2	2	1.27273	Yes	3.66667	White	Not Married	Employed Part Time	Master degree or higher	$40,001 to $60,000	2.81667	2	3.4	2.2	Very Good	Communicates a wide variety of topics meaningfully (6)	Requires minimal prompting, direction, or redirection (4)	Would like friendships, but has no friends (3)
>=60 years	24	Females	Male	Live with parents	Unemployed	other	1	1	2	0	1	No	3	White	Married/Cohabitating	Not Employed	Some college	Less than $40,000	2.55	1	3.6	2.6	Poor	Communicates a wide variety of topics meaningfully (6)	Requires minimal prompting, direction, or redirection (4)	Socializes with family only (1)
>=60 years	23	Females	Male	Live with parents	Unemployed	unable to attend educational program	1.33333	3.6	1	1	2.36364	Yes	3.66667	White	Not Married	Employed Part Time	Bachelor degree	Less than $40,000	3.41667	3.4	3.6	3	Good	Communicates limited range of topics meaningfully (5)	Requires substantial prompting, direction, or redirection (3)	Has a group of friends, goes out with others in the community (5)
50-59 years	21	Females	Male	Live with parents	Unemployed	other	1	1	2	2	1	No	2.33333	Other	Not Married	Not Employed	Bachelor degree	Less than $40,000	2.33333	1.8	2.4	2.8	Excellent	Communicates limited range of topics meaningfully (5)	Requires minimal prompting, direction, or redirection (4)	Has a group of friends, goes out with others in the community (5)
>=60 years		Females	Male	Live with parents	Working with a job coach	other	1.16667	3	2	1	2	Yes		White	Not Married	Employed Full Time	Master degree or higher	Prefer not to respond/Missing	3	2.2	3	3.8		Communicates limited range of topics meaningfully (5)	Requires minimal prompting, direction, or redirection (4)	Would like friendships, but has no friends (3)
>=60 years	21	Females	Male	Live with parents	Employed part time	attending comm college	1	1.8	1	0	1.36364	No	2	White	Married/Cohabitating	Employed Full Time	Bachelor degree	$40,001 to $60,000	2.1	2.2	2	2.2	Very Good	Communicates a wide variety of topics meaningfully (6)		Has a group of friends, goes out with others in the community (5)
50-59 years	19	Females	Male	Live with parents	Working with a job coach	attending public school (extended program)	1	2.2	1	1	1.54545	No	3	White	Not Married	Employed Full Time	Master degree or higher	$60,001 to $100,000	2.6	1.4	2.8	3.2	Good	Communicates limited range of topics meaningfully (5)	Requires substantial prompting, direction, or redirection (3)	Is part of a social group (4)
50-59 years	24	Males	Male	Live with parents	Unable to work	attending public school (extended program)	3.66667	3.8	4	2	3.72727	Yes	3.33333	White	Not Married	Employed Full Time	Bachelor degree	More than $100,000	2.93333	1.2	2.4	4.8	Excellent	Communicates basic needs and wants (3)	Requires substantial prompting, direction, or redirection (3)	Is not able to make friends (2)
50-59 years	26	Females	Female	Live with parents	High school/ post-secondary	attending comm college	1	2	1	2	1.45455	Yes	2.66667	White	Not Married	Not Employed	Bachelor degree	More than $100,000	2.36667	1.6	2.6	2.6	Fair	Communicates a wide variety of topics meaningfully (6)	Requires minimal prompting, direction, or redirection (4)	Is part of a social group (4)
50-59 years	18	Females	Male	Live with parents	Unable to work	other	1.16667	2.4	1	1	1.72727	No	3.33333	White	Not Married	Employed Part Time	Some college	Less than $40,000	2.88333	1	4	3.2	Good	Communicates a wide variety of topics meaningfully (6)	Requires substantial prompting, direction, or redirection (3)	Would like friendships, but has no friends (3)
>=60 years		Females	Male	Live with parents	Working with a job coach	other	1	1	1	0	1	No	4	White	Not Married	Not Employed	Master degree or higher	$60,001 to $100,000	3.4	3.2	3.8	2.6	Fair	Communicates limited range of topics meaningfully (5)	Requires minimal prompting, direction, or redirection (4)	Socializes with family only (1)
50-59 years	21	Males	Male	Live with parents	Employed full time		1.33333	3.5	2	1	2.2	No	2.66667	White	Not Married	Employed Full Time	Bachelor degree	$60,001 to $100,000	1.91667	1.4	1.8	1.8	Excellent	Communicates limited range of topics meaningfully (5)	Requires minimal prompting, direction, or redirection (4)	Is part of a social group (4)
50-59 years		Females	Male	Live with parents	College	attending univ or college	1	2	3	1	1.45455	Yes	3.33333	Other	Not Married	Not Employed	Master degree or higher	More than $100,000	2.43333	1.8	2.2	2.4	Very Good	Communicates limited range of topics meaningfully (5)	Requires substantial prompting, direction, or redirection (3)	Is part of a social group (4)
50-59 years		Females	Female	Live with parents	High school/ post-secondary	attending public school (extended program)	1.5	3.4	2	2	2.36364	Yes	4	White	Married/Cohabitating	Employed Part Time	Bachelor degree	$40,001 to $60,000	3.35	1	3.8	4.6	Very Good	Communicates basic needs and wants (3)	Requires substantial prompting, direction, or redirection (3)	Socializes with family only (1)
50-59 years	19	Females	Male	Live with parents	Unemployed	other	1	1.6	2	1	1.27273	Yes	3	White	Not Married	Employed Full Time	Some college	$60,001 to $100,000	2.4	2	2.8	1.8	Very Good	Communicates limited range of topics meaningfully (5)	Requires substantial prompting, direction, or redirection (3)	Is part of a social group (4)
50-59 years	25	Females	Male	Live with parents	Unemployed	other	1.16667	1.8	2	2	1.45455	Yes	2	White	Not Married	Employed Full Time	Some college	Less than $40,000	2	1	2.8	2.2	Very Good	Communicates a wide variety of topics meaningfully (6)	Requires minimal prompting, direction, or redirection (4)	Socializes with family only (1)
50-59 years	24	Females	Male	Live with parents	High school/ post-secondary	attending public school (extended program)	1	3	0	1	1.90909	No	2.66667	White	Not Married	Employed Full Time	Master degree or higher	$60,001 to $100,000	1.96667	1.2	1	3	Very Good	Communicates limited range of topics meaningfully (5)	Requires minimal prompting, direction, or redirection (4)	Socializes with family only (1)
>=60 years	43	Females	Female	Live independently with support	Employed part time	other	1	2	0	1	1.45455		4	White	Not Married	Employed Full Time	Master degree or higher	Less than $40,000	2.775	1.6	3	2.5	Fair	Communicates a wide variety of topics meaningfully (6)	Requires minimal prompting, direction, or redirection (4)	Has a group of friends, goes out with others in the community (5)
50-59 years	21	Females	Male	Live with parents	High school/ post-secondary	other	1.16667	2.6	2	1	1.81818	No	3.33333	White	Not Married	Employed Part Time	Bachelor degree	More than $100,000	2.55833	1.4	2.5	3	Very Good	Communicates limited range of topics meaningfully (5)	Requires substantial prompting, direction, or redirection (3)	Is not able to make friends (2)
50-59 years	19	Females	Female	Live with parents	High school/ post-secondary	other	1	2	1	1	1.4	Yes	3.66667	White	Not Married	Not Employed	Master degree or higher	Prefer not to respond/Missing	2.81667	1.2	4.2	2.2	Fair	Communicates limited range of topics meaningfully (5)	Requires minimal prompting, direction, or redirection (4)	Is part of a social group (4)
50-59 years	28	Males	Male	Live with parents	Unable to work	other	1.83333	3.2	2	1	2.45455	No	3.33333	White	Not Married	Employed Part Time	Some college	$60,001 to $100,000	3.38333	2.2	3.8	4.2	Good	Communicates limited range of topics meaningfully (5)	Requires substantial prompting, direction, or redirection (3)	Socializes with family only (1)
50-59 years	21	Females	Male	Live with parents	College	attending univ or college	1	1.8	1	1	1.36364	No	2.66667	White	Not Married	Employed Full Time	Master degree or higher	More than $100,000	2.16667	1.4	2	2.6	Very Good	Communicates a wide variety of topics meaningfully (6)	Requires substantial prompting, direction, or redirection (3)	Has a group of friends, goes out with others in the community (5)
>=60 years	55	Females	Male	Live with parents	Employed part time	other	1	1.8	2	1	1.36364	No	2.66667	White	Married/Cohabitating	Not Employed	Bachelor degree	Less than $40,000	1.96667	1.2	2.2	1.8	Good	Communicates a wide variety of topics meaningfully (6)	Typical, age appropriate adult behavior (5)	Is part of a social group (4)
50-59 years	29	Females	Female	Live independently	Employed full time	attending comm college	1	1	0	1	1	No	2.66667	White	Not Married	Employed Part Time	Bachelor degree	$60,001 to $100,000	3.21667	3.4	4.2	2.6	Very Good	Communicates limited range of topics meaningfully (5)	Engages in self-injurious behavior/dangerous behavior (2)	Is part of a social group (4)
>=60 years	29	Females	Male	Live with parents	Working with a job coach	other	1	2.8	1	1	1.81818	No	2.33333	White	Not Married	Not Employed	Master degree or higher	More than $100,000	2.43333	2	2.8	2.6	Good	Communicates limited range of topics meaningfully (5)	Requires minimal prompting, direction, or redirection (4)	Is part of a social group (4)
>=60 years	25	Females	Male	Live with parents	Employed full time	other	1.33333	1.6	1	1	1.45455	No	3.66667	White	Not Married	Employed Part Time	Master degree or higher	$60,001 to $100,000	3.01667	2.4	3.2	2.8	Fair	Communicates limited range of topics meaningfully (5)	Requires minimal prompting, direction, or redirection (4)	Would like friendships, but has no friends (3)
>=60 years	22	Females	Male	Live independently with support	Unemployed	attending univ or college	1	2.5	2	2	1.6	No	3.33333	White	Not Married	Employed Part Time	Bachelor degree	More than $100,000	2.13333	1.2	2.2	1.8	Excellent	Communicates limited range of topics meaningfully (5)	Requires minimal prompting, direction, or redirection (4)	Has a group of friends, goes out with others in the community (5)
>=60 years	62	Males	Female	Live independently with support	Unable to work	other	1.33333	3.2	0	1	2.18182	Yes	3.66667	White	Not Married	Not Employed	Master degree or higher	More than $100,000	3.51667	3	3.6	3.8	Fair	Communicates a wide variety of topics meaningfully (6)	Requires substantial prompting, direction, or redirection (3)	Is not able to make friends (2)
50-59 years	20	Females	Male	Live in a group home	Unable to work	other	1.16667	2.8	2	1	1.90909	No	4	White	Not Married	Employed Full Time	Bachelor degree	More than $100,000	3.05	2.4	3.4	2.4	Good	Communicates a wide variety of topics meaningfully (6)	Requires substantial prompting, direction, or redirection (3)	Has a group of friends, goes out with others in the community (5)
50-59 years	30	Females	Female	Live with parents	Unable to work	attending comm college	1	1.8	1	1	1.36364	No	2.33333	Other		Not Employed	Some college	Less than $40,000	2.63333	1	3	4.2	Fair	Communicates basic needs and wants (3)		Is not able to make friends (2)
50-59 years	19	Females	Male	Live with parents	Employed part time	attending public school (extended program)	1	2.6	5	0	1.72727	No	3	White	Married/Cohabitating	Employed Part Time	Some college	$60,001 to $100,000	2.7	2	2.8	3	Excellent	Communicates limited range of topics meaningfully (5)	Requires minimal prompting, direction, or redirection (4)	Is not able to make friends (2)
50-59 years	23	Females	Male	Live with parents	Working with a job coach	other	1	1.6	2	2	1.27273	No	2	White	Not Married	Employed Full Time	Master degree or higher	More than $100,000	1.85	1.8	1.6	2	Excellent	Communicates a wide variety of topics meaningfully (6)	Requires minimal prompting, direction, or redirection (4)	Is part of a social group (4)
50-59 years	27	Females	Female	Live with parents	Unemployed	other	1	2.4	5	1	1.63636	Yes	3.33333	White	Not Married	Not Employed	Less than high school	More than $100,000	3.03333	3	3.4	2.4	Excellent	Communicates a wide variety of topics meaningfully (6)	Requires minimal prompting, direction, or redirection (4)	Would like friendships, but has no friends (3)
50-59 years	26	Females	Male	Live with parents	Unable to work	other	2.66667	4	3	1	3.27273	Yes	3.66667	White	Married/Cohabitating	Not Employed	Some college	Less than $40,000	3.46667	1.2	4.2	4.8	Poor	Communicates needs and wants in some meaningful way (4)	Requires substantial prompting, direction, or redirection (3)	Socializes with family only (1)
50-59 years	18	Females	Male	Live with parents	Unable to work	attending public school (extended program)	1	3.4	1	1	2.09091	No	3.33333	White	Not Married	Not Employed	Bachelor degree	$40,001 to $60,000	3.68333	2.8	4.6	4	Good	Communicates limited range of topics meaningfully (5)	Requires 24 hour supervision to manage behavior (1)	Would like friendships, but has no friends (3)
50-59 years	25	Females	Male	Live with parents	Unable to work	other	1	1.8	1	1	1.36364	No	3	White	Not Married	Employed Part Time	Less than high school	$60,001 to $100,000	1.95	1.2	1.4	2.2	Very Good	Communicates a wide variety of topics meaningfully (6)	Requires minimal prompting, direction, or redirection (4)	Is part of a social group (4)
>=60 years	25	Females	Male	Live with parents	Unemployed	other	2.33333	3.2	1	1	2.72727	No	2	White	Married/Cohabitating	Employed Full Time	Master degree or higher	$60,001 to $100,000	2.7	2.8	3	3	Good	Communicates limited range of topics meaningfully (5)	Requires substantial prompting, direction, or redirection (3)	Is not able to make friends (2)
50-59 years	19	Females	Male	Live with parents	Working with a job coach	other	1	1	1	2	1	No	3.66667	Other	Married/Cohabitating	Employed Full Time	Some college	Less than $40,000	3.46667	2.6	4.4	3.2	Very Good	Communicates a wide variety of topics meaningfully (6)	Engages in self-injurious behavior/dangerous behavior (2)	Would like friendships, but has no friends (3)
50-59 years	22	Males	Male	Live independently with support	Employed full time	other	1	1	5	1	1	Yes	2.66667	White	Not Married	Employed Full Time	Some college	$60,001 to $100,000	1.91667	1.2	2.2	1.6	Good	Communicates limited range of topics meaningfully (5)	Requires minimal prompting, direction, or redirection (4)	Would like friendships, but has no friends (3)
50-59 years	26	Females	Male	Live independently	Employed full time	other	1	1	2	1	1	No	2.33333	White	Not Married	Not Employed	Bachelor degree	Prefer not to respond/Missing	1.33333	1	1	1	Excellent	Communicates a wide variety of topics meaningfully (6)	Typical, age appropriate adult behavior (5)	Is part of a social group (4)
>=60 years	27	Males	Male	Live independently with support	Working with a job coach	unable to attend educational program	2	3	0	3	2.45455	Yes	3.66667	Other	Not Married	Employed Full Time	Bachelor degree	More than $100,000	3.36667	2.6	4	3.2	Very Good	Communicates limited range of topics meaningfully (5)	Requires minimal prompting, direction, or redirection (4)	Would like friendships, but has no friends (3)
50-59 years	18	Females	Male	Live with parents	High school/ post-secondary	other	1.16667	1.8	4	1	1.45455	No	3.66667	White	Not Married	Employed Part Time	Bachelor degree	$60,001 to $100,000	2.56667	2.2	2.2	2.2	Good	Communicates limited range of topics meaningfully (5)	Requires minimal prompting, direction, or redirection (4)	Would like friendships, but has no friends (3)
50-59 years	21	Females	Female	Live with parents	Working with a job coach	attending vocational training program	1.33333	3	4	3	2.09091	Yes	4	White	Not Married	Not Employed	Some college	$40,001 to $60,000	3.3	2	3.6	3.6	Good	Communicates limited range of topics meaningfully (5)	Requires substantial prompting, direction, or redirection (3)	Socializes with family only (1)
50-59 years		Females	Male	Live with parents	Working with a job coach	attending vocational training program	1	2.6	4	3	1.72727	Yes	3.66667	White	Not Married	Employed Part Time	Bachelor degree	$40,001 to $60,000	3.31667	2.2	4.4	3	Very Good	Communicates a wide variety of topics meaningfully (6)	Requires minimal prompting, direction, or redirection (4)	Is part of a social group (4)
>=60 years	22	Females	Male	Live with parents	Working with a job coach	other	2.5	3.6	2	2	3	Yes	3.33333	White	Not Married	Employed Full Time	Master degree or higher	Prefer not to respond/Missing	3.23333	1	3.6	5	Good	Communicates basic needs and wants (3)	Engages in self-injurious behavior/dangerous behavior (2)	Would like friendships, but has no friends (3)
>=60 years	35	Females	Female	Live independently with support	Employed part time	other	1	1	2	1	1	Yes	3	White	Not Married	Not Employed	Some college	$60,001 to $100,000	2.75	2.8	4	1.2	Poor	Communicates a wide variety of topics meaningfully (6)	Typical, age appropriate adult behavior (5)	Has a group of friends, goes out with others in the community (5)
50-59 years	20	Males	Male	Live independently with support	Employed part time	attending comm college	1.16667	2.8	6	1	1.90909	No	3.33333	White	Not Married	Employed Full Time	Bachelor degree	More than $100,000	3.03333	1.6	2.6	4.6		Communicates a wide variety of topics meaningfully (6)	Requires substantial prompting, direction, or redirection (3)	Would like friendships, but has no friends (3)
50-59 years	18	Males	Male	Live with parents	High school/ post-secondary	other	1	2.6	1	2	1.72727	No	2	White	Not Married	Employed Part Time	Bachelor degree	$40,001 to $60,000	2.3	2	3.6	1.6	Excellent	Communicates limited range of topics meaningfully (5)	Requires minimal prompting, direction, or redirection (4)	Socializes with family only (1)
50-59 years	23	Females	Male	Live with parents	Employed in a sheltered workshop	unable to attend educational program	2.66667	3.8	1	1	3.18182	No	3.66667	White	Married/Cohabitating	Employed Full Time	Some college	Less than $40,000	3.31667	1.6	3.8	4.2	Very Good	Communicates basic needs and wants (3)	Requires 24 hour supervision to manage behavior (1)	Socializes with family only (1)
50-59 years	22	Females	Male	Live with parents	Working with a job coach	attending public school (extended program)	1.66667	2.4	1	1	2	No	3	White	Married/Cohabitating	Employed Part Time	Some college	Less than $40,000	2.45	1.6	2.6	2.6	Good	Communicates limited range of topics meaningfully (5)	Requires minimal prompting, direction, or redirection (4)	Socializes with family only (1)
50-59 years	21	Females	Male	Live with parents	Working with a job coach	attending public school (extended program)	1.16667	2.2	2	2	1.63636	No	2.33333	Other	Not Married	Employed Full Time	Bachelor degree	More than $100,000	1.93333	1.2	1.4	2.8	Good	Communicates limited range of topics meaningfully (5)	Requires minimal prompting, direction, or redirection (4)	Socializes with family only (1)
50-59 years	18	Males	Male	Live in a group home	Unable to work	attending public school (extended program)	1.16667	2	2	1	1.54545	No	2.33333	Other	Not Married	Not Employed	Some college	Less than $40,000	2.48333	1.2	3	3.4	Poor	Communicates a wide variety of topics meaningfully (6)	Requires minimal prompting, direction, or redirection (4)
>=60 years	24	Females	Female	Live with parents	Employed part time	other	1	1.4	1	1	1.18182	No	3.33333	White	Not Married	Employed Part Time	Master degree or higher	$60,001 to $100,000	2.43333	1.6	2.6	2.2	Good	Communicates a wide variety of topics meaningfully (6)	Requires minimal prompting, direction, or redirection (4)	Socializes with family only (1)
50-59 years	21	Females	Female	Live with parents	High school/ post-secondary	attending public school (extended program)	3.33333	4	1	1	3.63636	Yes	2.33333	White	Not Married	Not Employed	Less than high school	$60,001 to $100,000	2.53333	1.2	2	4.6	Very Good	Communicates basic needs and wants (3)	Requires 24 hour supervision to manage behavior (1)	Is not able to make friends (2)
50-59 years	19	Females	Male	Live with parents	High school/ post-secondary	attending univ or college	1	1.4	3	1	1.18182	No	3.66667	White	Not Married	Not Employed	Bachelor degree	$60,001 to $100,000	2.81667	1.4	3.8	2.4	Very Good	Communicates a wide variety of topics meaningfully (6)	Requires minimal prompting, direction, or redirection (4)	Is part of a social group (4)
50-59 years	19	Males	Male	Live with parents	High school/ post-secondary	attending public school (extended program)	2	3.2	2	1	2.54545	No	1.66667	White	Not Married	Not Employed	Bachelor degree	Prefer not to respond/Missing	2.71667	1	4.6	3.6	Very Good	Communicates basic needs and wants (3)	Requires substantial prompting, direction, or redirection (3)	Socializes with family only (1)
50-59 years	21	Females	Male	Live with parents	Working with a job coach	attending public school (extended program)	1.66667	3.6	1	1	2.54545	No	3.66667	White	Not Married	Employed Part Time	Bachelor degree	More than $100,000	3.66667	3	3.6	4.4	Excellent	Communicates limited range of topics meaningfully (5)	Requires substantial prompting, direction, or redirection (3)	Is not able to make friends (2)
50-59 years	27	Males	Male	Live with parents	Working with a job coach	attending vocational training program	1.66667	3.4	1	1	2.45455	No	2.33333	White	Not Married	Not Employed	Master degree or higher	More than $100,000	2.38333	1.2	3	3	Very Good	Communicates limited range of topics meaningfully (5)	Requires substantial prompting, direction, or redirection (3)	Is part of a social group (4)
>=60 years	41	Females	Female	Live with parents	Working with a job coach	other	1.16667	3.2	1	1	2.09091	No	3.33333	White	Not Married	Not Employed	Some college	Prefer not to respond/Missing	3.08333	2.4	3.6	3	Very Good	Communicates basic needs and wants (3)	Requires minimal prompting, direction, or redirection (4)	Socializes with family only (1)
50-59 years		Females	Male	Live with parents	Employed full time	other	1	1.6	2	1	1.27273	No	2	White	Not Married	Employed Full Time	Bachelor degree	More than $100,000	1.85	1	2.6	1.8	Excellent	Communicates a wide variety of topics meaningfully (6)	Requires minimal prompting, direction, or redirection (4)	Is part of a social group (4)
>=60 years		Females	Female	Live with parents	Employed part time	attending public school (extended program)	1.33333	3.2	1	1	2.18182	No	3.33333	White	Married/Cohabitating	Employed Part Time	Master degree or higher	$40,001 to $60,000	3.83333	3.6	5	3.4	Fair	Communicates needs and wants in some meaningful way (4)	Requires minimal prompting, direction, or redirection (4)	Socializes with family only (1)
50-59 years	21	Females	Female	Live with parents	Working with a job coach	other	1	2.4	3	2	1.63636	Yes	3.33333	White	Not Married	Employed Full Time	Bachelor degree	$60,001 to $100,000	2.58333	1.2	3.4	2.4	Excellent	Communicates limited range of topics meaningfully (5)	Requires minimal prompting, direction, or redirection (4)	Socializes with family only (1)
50-59 years	18	Females	Male	Live with parents	High school/ post-secondary	other	1.16667	2	1	1	1.54545	No	3	White	Not Married	Employed Full Time	Master degree or higher	More than $100,000	2.6	1.8	3.2	2.4	Good	Communicates a wide variety of topics meaningfully (6)	Requires minimal prompting, direction, or redirection (4)	Would like friendships, but has no friends (3)
>=60 years	18	Females	Male	Live with parents	High school/ post-secondary	other	2.83333	4	1	1	3.36364	No	1	White	Not Married	Not Employed	Master degree or higher	Less than $40,000	2.8	1	4.4	4.8	Fair	Very little meaningful communication (2)	Requires 24 hour supervision to manage behavior (1)	Socializes with family only (1)
>=60 years	28	Females	Male	Live independently with support	Unable to work	other	1	2.4	1	2	1.63636	No	3	White	Not Married	Not Employed	Bachelor degree	Prefer not to respond/Missing	2.2875	1.75	2.4	2	Very Good	Communicates a wide variety of topics meaningfully (6)	Requires substantial prompting, direction, or redirection (3)	Is part of a social group (4)
>=60 years	44	Males	Male	Live in a group home	Employed in a sheltered workshop	unable to attend educational program	3.16667	4	0	2	3.54545	Yes	3.33333	White	Not Married	Not Employed	Bachelor degree	More than $100,000	3.13333	1	3.4	4.8	Good	Communicates needs and wants in some meaningful way (4)	Requires 24 hour supervision to manage behavior (1)	Would like friendships, but has no friends (3)
50-59 years	31	Females	Male	Live independently	Other	attending vocational training program	1	1.6	3	1	1.27273	No	4.66667	White	Not Married	Employed Full Time	Some college	More than $100,000	3.51667	3	3.8	2.6	Excellent	Communicates limited range of topics meaningfully (5)	Requires minimal prompting, direction, or redirection (4)	Would like friendships, but has no friends (3)
>=60 years	32	Females	Male	Live with parents	Unemployed	other	1	1	1	2	1	No	2.66667	White	Not Married	Employed Part Time	Master degree or higher	$60,001 to $100,000	2.61667	2.2	4	1.6	Very Good	Communicates a wide variety of topics meaningfully (6)	Requires minimal prompting, direction, or redirection (4)	Would like friendships, but has no friends (3)
50-59 years	30	Males	Male	Live with parents	Unemployed	attending public school (extended program)	1.33333	2.4	1	0	1.81818	Yes	2.66667	White	Not Married	Not Employed	Bachelor degree	Prefer not to respond/Missing	2.46667	2.6	3	1.6	Very Good	Communicates a wide variety of topics meaningfully (6)	Requires minimal prompting, direction, or redirection (4)	Socializes with family only (1)
50-59 years	25	Females	Male	Live with parents	Employed part time	other	1.66667	1.8	4	1	1.72727	Yes	3.66667	White	Not Married	Employed Full Time	Some college	$60,001 to $100,000	2.56667	1.6	2.6	2.4	Very Good	Communicates a wide variety of topics meaningfully (6)	Requires minimal prompting, direction, or redirection (4)	Has a group of friends, goes out with others in the community (5)
>=60 years	34	Females	Male	Live independently with support	Employed part time	other	1.16667	2.2	2	1	1.63636	No	2.66667	White	Not Married	Employed Full Time	Master degree or higher	Prefer not to respond/Missing	2.26667	1.4	2.2	2.8	Excellent	Communicates a wide variety of topics meaningfully (6)	Requires minimal prompting, direction, or redirection (4)	Has a group of friends, goes out with others in the community (5)
50-59 years	18	Males	Male	Live independently	Unemployed	attending univ or college	1.16667	2.6	1	1	1.81818	No	4	White	Not Married	Employed Full Time	Some college	More than $100,000	3.6	3.6	3.6	3.2	Excellent	Communicates limited range of topics meaningfully (5)	Requires substantial prompting, direction, or redirection (3)	Would like friendships, but has no friends (3)
50-59 years		Males	Male	Live with parents	Unable to work	attending public school (extended program)	1.16667	1.6	4	4	1.36364	Yes	2.66667	White	Married/Cohabitating	Employed Full Time	Bachelor degree	More than $100,000	2.76667	2.6	3	2.8	Good	Uses device (1)	Requires substantial prompting, direction, or redirection (3)	Is not able to make friends (2)
>=60 years	25	Females	Male	College	Employed part time	other	1	1.2	0	1	1.09091	Yes	3.66667	White	Not Married	Not Employed	Bachelor degree	More than $100,000	3.46667	3.6	5	1.6	Good	Communicates limited range of topics meaningfully (5)	Requires minimal prompting, direction, or redirection (4)	Is not able to make friends (2)
50-59 years	28	Males	Male	Live with parents	Employed in a sheltered workshop	other	2.66667	4	3	1	3.27273	Yes	4	Other	Not Married	Self Employed	Master degree or higher	More than $100,000	3.75	2.8	3.6	4.6	Good	Very little meaningful communication (2)	Requires substantial prompting, direction, or redirection (3)	Socializes with family only (1)
>=60 years		Males	Male	Live with parents	High school/ post-secondary	attending univ or college	1.5	2.2	1	1	1.81818	No	3	White	Not Married	Employed Full Time	Bachelor degree	$40,001 to $60,000	1.85	1.2	1.8	1.4	Excellent	Communicates limited range of topics meaningfully (5)	Requires minimal prompting, direction, or redirection (4)	Is not able to make friends (2)
50-59 years	23	Females	Male	Live with parents	Unemployed	other	1	1.6	1	1	1.27273	No	2.33333	White	Not Married	Employed Part Time	Bachelor degree	More than $100,000	2.03333	1.4	2	2.4	Very Good	Communicates limited range of topics meaningfully (5)	Requires substantial prompting, direction, or redirection (3)	Socializes with family only (1)
>=60 years	24	Males	Male	Live with parents	Unemployed	other	1	1.8	1	1	1.36364	No	3	White	Not Married	Employed Full Time	Bachelor degree	More than $100,000	2.15	1.2	2	2.4	Good	Communicates a wide variety of topics meaningfully (6)	Requires minimal prompting, direction, or redirection (4)	Would like friendships, but has no friends (3)
50-59 years	22	Females	Male	Live with parents	High school/ post-secondary	attending public school (extended program)	1	1	2	1	1	No	3.33333	White	Not Married	Not Employed	Master degree or higher	More than $100,000	1.93333	1	2.2	1.2	Very Good	Uses device (1)	Requires minimal prompting, direction, or redirection (4)	Would like friendships, but has no friends (3)
50-59 years	19	Males	Male	Live with parents	High school/ post-secondary	attending public school (extended program)	1	3.4	3	1	2.09091	Yes	3	White	Married/Cohabitating	Employed Full Time	Bachelor degree	Prefer not to respond/Missing	2.1	1.2	1.2	3	Excellent	Communicates needs and wants in some meaningful way (4)	Requires minimal prompting, direction, or redirection (4)	Would like friendships, but has no friends (3)
50-59 years	21	Females	Female	Live with parents	Unemployed	other	1.66667	3.2	2	1	2.36364	No	3.33333	White	Not Married	Employed Full Time	Some college	$60,001 to $100,000	3.03333	1.8	3.2	3.8	Good	Communicates needs and wants in some meaningful way (4)	Requires substantial prompting, direction, or redirection (3)	Would like friendships, but has no friends (3)
50-59 years	27	Females	Male	Live with parents	Unable to work	other	2.16667	3.8	1	1	2.90909	No	2.66667		Not Married	Not Employed	Master degree or higher	Prefer not to respond/Missing	2.36667	1.2	1.6	4	Very Good	Communicates basic needs and wants (3)	Engages in self-injurious behavior/dangerous behavior (2)	Socializes with family only (1)
>=60 years	28	Females	Male	Live with parents	Unable to work	other	1	1			1	Yes	3	White	Not Married	Not Employed	Bachelor degree	$60,001 to $100,000	1.6	1	1	1.4	Fair	Communicates a wide variety of topics meaningfully (6)	Requires minimal prompting, direction, or redirection (4)	Socializes with family only (1)
50-59 years	19	Males	Male	Live with parents	High school/ post-secondary	attending comm college	1	2.8	1	1	1.81818	No	3.66667	White	Not Married	Employed Full Time	Master degree or higher	More than $100,000	3.51667	3.2	4	3.2	Good	Communicates limited range of topics meaningfully (5)	Requires substantial prompting, direction, or redirection (3)	Is part of a social group (4)
>=60 years	24	Females	Male	Live with parents	Employed part time	other	1	1.6	1	3	1.27273	No	3.33333	White	Not Married	Employed Full Time	Master degree or higher	More than $100,000	2.53333	2.2	2.6	2	Very Good	Communicates limited range of topics meaningfully (5)	Requires minimal prompting, direction, or redirection (4)	Would like friendships, but has no friends (3)
50-59 years	26	Males	Male	Live with parents	Unable to work	attending public school (extended program)	1.83333	3	2	4	2.36364	Yes	1	Other	Married/Cohabitating	Employed Full Time	Some college	$40,001 to $60,000	2.5	1.6	3.4	4	Good	Communicates needs and wants in some meaningful way (4)	Requires minimal prompting, direction, or redirection (4)	Has a group of friends, goes out with others in the community (5)
50-59 years	24	Males	Female	Live with parents	Working with a job coach	attending public school (extended program)	1	2.8	4	4	1.81818	Yes	3.33333	White	Not Married	Not Employed	Less than high school	More than $100,000	3.28333	2.6	3.6	3.6	Good	Communicates limited range of topics meaningfully (5)	Requires minimal prompting, direction, or redirection (4)	Socializes with family only (1)
>=60 years	33	Females	Male	Live with parents	Employed full time	other	1	1	1	1	1	Yes	2.33333	White	Not Married	Employed Full Time	Some college	$60,001 to $100,000	1.63333	1	1.8	1.4	Excellent	Communicates a wide variety of topics meaningfully (6)	Requires minimal prompting, direction, or redirection (4)	Would like friendships, but has no friends (3)
>=60 years		Males	Male	Live with parents	Working with a job coach	other	1	1	1	1	1	No	3	White	Not Married	Employed Part Time	Master degree or higher	$60,001 to $100,000	2.1	1.6	2	1.8	Excellent	Communicates needs and wants in some meaningful way (4)	Requires minimal prompting, direction, or redirection (4)	Socializes with family only (1)
