# Supplementary material for: Empirical evaluation of the association between daily living skills of adults with autism and parental caregiver burden
Source: PLoS One. 2021 Jan 5;16(1):e0244844. doi: 10.1371/journal.pone.0244844 (PMC7785247; doi:10.1371/journal.pone.0244844)
Supplement: S2 Data — (TXT) [file pone.0244844.s009.txt]

SUPPLEMENTAL DATA FILE 2: CODEBOOK FOR ANALYSIS
--------------------------------------------------------------------------------------------------------------------------------------------------
. * Codebook for Data
. codebook caregiver_burden_composite caregiver_burden_composite  emotional_burden developmental_burden  time_dependence_burden fin_bur_rev   adlm
> ean iadlmean totaladl care_for_others   caregiver_health communication  behavior social age_parent gender_parent   race mar_stat emp_stat_p ed_l
> ev_p   inc_p gender_adult_child_asd living_arr_child_asd   emp_status_adult_asd_child ed_stat_child_asd total_children_household   children_with
> _anydis age_of_old_child_asd

--------------------------------------------------------------------------------------------------------------------------------------------------
caregiver_burden_composite                                                                                              Caregiver Composite Burden
--------------------------------------------------------------------------------------------------------------------------------------------------

                  type:  numeric (float)

                 range:  [1.15,4.4000001]             units:  1.000e-07
         unique values:  140                      missing .:  0/320

                  mean:   2.67058
              std. dev:    .63014

           percentiles:        10%       25%       50%       75%       90%
                           1.85833   2.19167   2.61667   3.09167   3.51667

--------------------------------------------------------------------------------------------------------------------------------------------------
caregiver_burden_composite                                                                                              Caregiver Composite Burden
--------------------------------------------------------------------------------------------------------------------------------------------------

                  type:  numeric (float)

                 range:  [1.15,4.4000001]             units:  1.000e-07
         unique values:  140                      missing .:  0/320

                  mean:   2.67058
              std. dev:    .63014

           percentiles:        10%       25%       50%       75%       90%
                           1.85833   2.19167   2.61667   3.09167   3.51667

--------------------------------------------------------------------------------------------------------------------------------------------------
emotional_burden                                                                                                        Caregiver Emotional Burden
--------------------------------------------------------------------------------------------------------------------------------------------------

                  type:  numeric (float)

                 range:  [1,5]                        units:  1.000e-07
         unique values:  23                       missing .:  0/320

                  mean:   1.84283
              std. dev:   .759208

           percentiles:        10%       25%       50%       75%       90%
                                 1       1.2       1.6     2.325       2.9

--------------------------------------------------------------------------------------------------------------------------------------------------
developmental_burden                                                                                                Caregiver Developmental Burden
--------------------------------------------------------------------------------------------------------------------------------------------------

                  type:  numeric (float)

                 range:  [1,5]                        units:  .01
         unique values:  23                       missing .:  0/320

                  mean:   2.92006
              std. dev:   1.04604

           percentiles:        10%       25%       50%       75%       90%
                               1.4       2.2         3       3.6       4.3

--------------------------------------------------------------------------------------------------------------------------------------------------
time_dependence_burden                                                                                            Caregiver Time Dependence Burden
--------------------------------------------------------------------------------------------------------------------------------------------------

                  type:  numeric (float)

                 range:  [1,5]                        units:  .01
         unique values:  27                       missing .:  0/320

                  mean:   2.88228
              std. dev:   1.00985

           percentiles:        10%       25%       50%       75%       90%
                               1.6       2.2       2.8       3.6       4.6

--------------------------------------------------------------------------------------------------------------------------------------------------
fin_bur_rev1                                                                                                                           (unlabeled)
--------------------------------------------------------------------------------------------------------------------------------------------------

                  type:  numeric (float)

                 range:  [1,4.6666665]                units:  1.000e-07
         unique values:  12                       missing .:  5/320

                  mean:    3.0455
              std. dev:    .65465

           percentiles:        10%       25%       50%       75%       90%
                           2.33333   2.66667         3   3.66667   3.66667

--------------------------------------------------------------------------------------------------------------------------------------------------
adlmean                                                                                                                                Average ADL
--------------------------------------------------------------------------------------------------------------------------------------------------

                  type:  numeric (float)

                 range:  [1,3.8333333]                units:  1.000e-07
         unique values:  18                       missing .:  0/320

                  mean:   1.39917
              std. dev:   .598022

           percentiles:        10%       25%       50%       75%       90%
                                 1         1   1.16667       1.5   2.33333

--------------------------------------------------------------------------------------------------------------------------------------------------
iadlmean                                                                                                                              Average IADL
--------------------------------------------------------------------------------------------------------------------------------------------------

                  type:  numeric (float)

                 range:  [1,4]                        units:  1.000e-07
         unique values:  24                       missing .:  0/320

                  mean:   2.41901
              std. dev:    .91081

           percentiles:        10%       25%       50%       75%       90%
                                 1       1.6       2.4       3.2       3.6

--------------------------------------------------------------------------------------------------------------------------------------------------
totaladls                                                                                                                         Average ADL+IADL
--------------------------------------------------------------------------------------------------------------------------------------------------

                  type:  numeric (float)

                 range:  [1,3.909091]                 units:  1.000e-07
         unique values:  45                       missing .:  0/320

                  mean:   1.85884
              std. dev:   .682789

           percentiles:        10%       25%       50%       75%       90%
                                 1   1.28636   1.72727   2.23636   2.90909

--------------------------------------------------------------------------------------------------------------------------------------------------
care_for_others                                                                                                                    Care for Others
--------------------------------------------------------------------------------------------------------------------------------------------------

                  type:  numeric (byte)
                 label:  care_for_others

                 range:  [0,1]                        units:  1
         unique values:  2                        missing .:  4/320

            tabulation:  Freq.   Numeric  Label
                           206         0  No
                           110         1  Yes
                             4         .  

--------------------------------------------------------------------------------------------------------------------------------------------------
caregiver_health                                                                                                                  Caregiver Health
--------------------------------------------------------------------------------------------------------------------------------------------------

                  type:  numeric (byte)
                 label:  caregiver_health_rev

                 range:  [1,5]                        units:  1
         unique values:  5                        missing .:  7/320

            tabulation:  Freq.   Numeric  Label
                             6         1  Poor
                            39         2  Fair
                           101         3  Good
                           108         4  Very Good
                            59         5  Excellent
                             7         .  

--------------------------------------------------------------------------------------------------------------------------------------------------
communication                                                                                                                        Communication
--------------------------------------------------------------------------------------------------------------------------------------------------

                  type:  numeric (byte)
                 label:  communicationreversecoded

                 range:  [1,6]                        units:  1
         unique values:  6                        missing .:  1/320

            tabulation:  Freq.   Numeric  Label
                             4         1  Uses device (1)
                            17         2  Very little meaningful
                                          communication (2)
                            33         3  Communicates basic needs and
                                          wants (3)
                            29         4  Communicates needs and wants in
                                          some meaningful way (4)
                           112         5  Communicates limited range of
                                          topics meaningfully (5)
                           124         6  Communicates a wide variety of
                                          topics meaningfully (6)
                             1         .  

--------------------------------------------------------------------------------------------------------------------------------------------------
behavior                                                                                                                                  Behavior
--------------------------------------------------------------------------------------------------------------------------------------------------

                  type:  numeric (byte)
                 label:  behaviorrecoded

                 range:  [1,5]                        units:  1
         unique values:  5                        missing .:  3/320

            tabulation:  Freq.   Numeric  Label
                            16         1  Requires 24 hour supervision to
                                          manage behavior (1)
                            19         2  Engages in self-injurious
                                          behavior/dangerous behavior (2)
                           108         3  Requires substantial prompting,
                                          direction, or redirection (3)
                           160         4  Requires minimal prompting,
                                          direction, or redirection (4)
                            14         5  Typical, age appropriate adult
                                          behavior (5)
                             3         .  

--------------------------------------------------------------------------------------------------------------------------------------------------
social                                                                                                                                      Social
--------------------------------------------------------------------------------------------------------------------------------------------------

                  type:  numeric (byte)
                 label:  socialrecoded

                 range:  [1,5]                        units:  1
         unique values:  5                        missing .:  2/320

            tabulation:  Freq.   Numeric  Label
                            82         1  Socializes with family only (1)
                            32         2  Is not able to make friends (2)
                            73         3  Would like friendships, but has
                                          no friends (3)
                            88         4  Is part of a social group (4)
                            43         5  Has a group of friends, goes out
                                          with others in the community (5)
                             2         .  

--------------------------------------------------------------------------------------------------------------------------------------------------
age_parent                                                                                                                              Parent Age
--------------------------------------------------------------------------------------------------------------------------------------------------

                  type:  numeric (byte)
                 label:  age_parent

                 range:  [0,1]                        units:  1
         unique values:  2                        missing .:  0/320

            tabulation:  Freq.   Numeric  Label
                           212         0  50-59 years
                           108         1  >=60 years

--------------------------------------------------------------------------------------------------------------------------------------------------
gender_parent                                                                                                                        Parent Gender
--------------------------------------------------------------------------------------------------------------------------------------------------

                  type:  numeric (byte)
                 label:  gender_parent

                 range:  [1,2]                        units:  1
         unique values:  2                        missing .:  4/320

            tabulation:  Freq.   Numeric  Label
                            57         1  Males
                           259         2  Females
                             4         .  

--------------------------------------------------------------------------------------------------------------------------------------------------
race                                                                                                                                          Race
--------------------------------------------------------------------------------------------------------------------------------------------------

                  type:  numeric (float)
                 label:  race

                 range:  [0,1]                        units:  1
         unique values:  2                        missing .:  2/320

            tabulation:  Freq.   Numeric  Label
                           289         0  White
                            29         1  Other
                             2         .  

--------------------------------------------------------------------------------------------------------------------------------------------------
mar_stat                                                                                                                            Marital Status
--------------------------------------------------------------------------------------------------------------------------------------------------

                  type:  numeric (float)
                 label:  mar_stat

                 range:  [0,1]                        units:  1
         unique values:  2                        missing .:  2/320

            tabulation:  Freq.   Numeric  Label
                            64         0  Married/Cohabitating
                           254         1  Not Married
                             2         .  

--------------------------------------------------------------------------------------------------------------------------------------------------
emp_stat_p                                                                                                                       Employment Status
--------------------------------------------------------------------------------------------------------------------------------------------------

                  type:  numeric (float)
                 label:  emp_stat_p

                 range:  [0,3]                        units:  1
         unique values:  4                        missing .:  0/320

            tabulation:  Freq.   Numeric  Label
                           118         0  Employed Full Time
                            79         1  Employed Part Time
                             7         2  Self Employed
                           116         3  Not Employed

--------------------------------------------------------------------------------------------------------------------------------------------------
ed_lev_p                                                                                                                    Educational Ahievement
--------------------------------------------------------------------------------------------------------------------------------------------------

                  type:  numeric (float)
                 label:  ed_lev_p

                 range:  [0,3]                        units:  1
         unique values:  4                        missing .:  0/320

            tabulation:  Freq.   Numeric  Label
                            11         0  Less than high school
                            86         1  Some college
                           100         2  Bachelor degree
                           123         3  Master degree or higher

--------------------------------------------------------------------------------------------------------------------------------------------------
inc_p                                                                                                                                       Income
--------------------------------------------------------------------------------------------------------------------------------------------------

                  type:  numeric (float)
                 label:  inc_p

                 range:  [0,4]                        units:  1
         unique values:  5                        missing .:  0/320

            tabulation:  Freq.   Numeric  Label
                            38         0  Less than $40,000
                            42         1  $40,001 to $60,000
                            82         2  $60,001 to $100,000
                           103         3  More than $100,000
                            55         4  Prefer not to respond/Missing

--------------------------------------------------------------------------------------------------------------------------------------------------
gender_adult_child_asd                                                                                              Gender of Adult Child with ASD
--------------------------------------------------------------------------------------------------------------------------------------------------

                  type:  numeric (byte)
                 label:  gender_adult_child_asd

                 range:  [1,2]                        units:  1
         unique values:  2                        missing .:  0/320

            tabulation:  Freq.   Numeric  Label
                           257         1  Male
                            63         2  Female

--------------------------------------------------------------------------------------------------------------------------------------------------
living_arr_child_asd                                                                                          Living Arrangement of Child with ASD
--------------------------------------------------------------------------------------------------------------------------------------------------

                  type:  numeric (byte)
                 label:  living_arr_child_asd

                 range:  [0,5]                        units:  1
         unique values:  6                        missing .:  0/320

            tabulation:  Freq.   Numeric  Label
                           248         0  Live with parents
                            35         1  Live independently with support
                            16         2  Live independently
                            11         3  Live in a group home
                             6         4  College
                             4         5  Other

--------------------------------------------------------------------------------------------------------------------------------------------------
emp_status_adult_asd_child                                                                                     Employment Status of Child with ASD
--------------------------------------------------------------------------------------------------------------------------------------------------

                  type:  numeric (byte)
                 label:  emp_status_adult_asd_child

                 range:  [1,12]                       units:  1
         unique values:  9                        missing .:  1/320

            tabulation:  Freq.   Numeric  Label
                            21         1  Employed full time
                            59         2  Employed part time
                            41         3  Working with a job coach
                            13         4  Employed in a sheltered workshop
                            16         5  College
                            52         6  High school/ post-secondary
                            53         7  Unemployed
                            58        11  Unable to work
                             6        12  Other
                             1         .  

--------------------------------------------------------------------------------------------------------------------------------------------------
ed_stat_child_asd                                                                                             Educational Status of Child with ASD
--------------------------------------------------------------------------------------------------------------------------------------------------

                  type:  numeric (byte)
                 label:  ed_stat_child_asd

                 range:  [1,6]                        units:  1
         unique values:  6                        missing .:  4/320

            tabulation:  Freq.   Numeric  Label
                            29         1  attending univ or college
                            24         2  attending comm college
                            13         3  attending vocational training
                                          program
                            75         4  attending public school
                                          (extended program)
                            27         5  unable to attend educational
                                          program
                           148         6  other
                             4         .  

--------------------------------------------------------------------------------------------------------------------------------------------------
total_children_household                                                                                                   # Children in Household
--------------------------------------------------------------------------------------------------------------------------------------------------

                  type:  numeric (byte)

                 range:  [0,8]                        units:  1
         unique values:  9                        missing .:  6/320

            tabulation:  Freq.  Value
                            30  0
                           126  1
                            86  2
                            36  3
                            26  4
                             6  5
                             2  6
                             1  7
                             1  8
                             6  .

--------------------------------------------------------------------------------------------------------------------------------------------------
children_with_anydis                                                                                             # of Children with Any Disability
--------------------------------------------------------------------------------------------------------------------------------------------------

                  type:  numeric (byte)

                 range:  [0,4]                        units:  1
         unique values:  5                        missing .:  13/320

            tabulation:  Freq.  Value
                            25  0
                           210  1
                            56  2
                            11  3
                             5  4
                            13  .

--------------------------------------------------------------------------------------------------------------------------------------------------
age_of_old_child_asd                                                                                                  Age of Oldest Child with ASD
--------------------------------------------------------------------------------------------------------------------------------------------------

                  type:  numeric (float)

                 range:  [18,62]                      units:  .01
         unique values:  35                       missing .:  36/320

                  mean:     25.14
              std. dev:   7.08791

           percentiles:        10%       25%       50%       75%       90%
                                19      20.5        23        27        34

. 
. * Summary of Variables
. sum caregiver_burden_composite caregiver_burden_composite  emotional_burden developmental_burden  time_dependence_burden fin_bur_rev   adlmean i
> adlmean totaladl care_for_others   caregiver_health communication  behavior social age_parent gender_parent   race mar_stat emp_stat_p ed_lev_p 
>   inc_p gender_adult_child_asd living_arr_child_asd   emp_status_adult_asd_child ed_stat_child_asd total_children_household   children_with_anyd
> is age_of_old_child_asd

    Variable |        Obs        Mean    Std. Dev.       Min        Max
-------------+---------------------------------------------------------
caregiver_~e |        320    2.670576      .63014       1.15        4.4
caregiver_~e |        320    2.670576      .63014       1.15        4.4
emotional_~n |        320    1.842833    .7592081          1          5
developmen~n |        320    2.920062    1.046043          1          5
time_depen~n |        320    2.882281    1.009853          1          5
-------------+---------------------------------------------------------
fin_bur_rev1 |        315    3.045503    .6546502          1   4.666667
     adlmean |        320    1.399167    .5980224          1   3.833333
    iadlmean |        320     2.41901    .9108104          1          4
   totaladls |        320    1.858842    .6827891          1   3.909091
care_for_o~s |        316    .3481013    .4771239          0          1
-------------+---------------------------------------------------------
caregiver_~h |        313    3.559105    .9954328          1          5
communicat~n |        319    4.880878    1.250752          1          6
    behavior |        317    3.432177    .8711112          1          5
      social |        318    2.930818    1.396794          1          5
  age_parent |        320       .3375    .4735976          0          1
-------------+---------------------------------------------------------
gender_par~t |        316     1.81962    .3851133          1          2
        race |        318     .091195    .2883399          0          1
    mar_stat |        318    .7987421    .4015722          0          1
  emp_stat_p |        320    1.378125    1.304978          0          3
    ed_lev_p |        320    2.046875    .8893252          0          3
-------------+---------------------------------------------------------
       inc_p |        320    2.296875    1.237852          0          4
gender_adu~d |        320    1.196875    .3982598          1          2
living_arr~d |        320         .45    1.015862          0          5
emp_status~d |        319    5.601881    3.352667          1         12
ed_stat_ch~d |        316    4.553797     1.68286          1          6
-------------+---------------------------------------------------------
total_chil~d |        314    1.805732    1.290355          0          8
children_w~s |        307    1.221498    .7115713          0          4
age_of_old~d |        284    25.13996    7.087913         18         62
 
--------------------------------------------------------------------------------------------------------------------------------------------------
